# Supplementary material for: FineST: contrastive learning integrates histology and spatial transcriptomics for nuclei-resolved ligand-receptor analysis
Source: Nat Commun. 2026 Mar 16;17:4645. doi: 10.1038/s41467-026-70528-7 (PMC13201544; doi:10.1038/s41467-026-70528-7)
Supplement: Supplementary file 4 — Source Data [file 41467_2026_70528_MOESM4_ESM.xlsx]

## Sheet: Contents
No.	Sheet	Caption
1	Fig 2B CRCpcc	Fig 2. (B-C) Scatter plots of gene-gene Pearson correlation (B) and structural similarity (C) between FineST and iStar, for [2×2]-resolution enhancement of gene expression at 8µm-bined level, where each dot represents one of 862 LR genes (diagonal line in dash represents X=Y)
2	Fig 2C CRCssim
3	Fig 2G CRCrecroi	Fig 2. (G) HE image with three selected rectangles (abbreviated as Rec.1, Rec.2, and Rec.3).
4	Fig 2J CRCroc	Fig 2. (J) Confusion matrices and ROC curves for vSM cell prediction.
5	Fig 2K CRCrec	Fig 2. (K) The cell type proportional correlation between the original study and imputation within the whole slide and the three color-marked rectangles (FineST vs iStar).
6	Fig 2L RuntimeCRC16um	Fig 2. (L) Computation time comparison in image embedding extraction (FineST vs iStar), model training and gene expression inferring (FineST vs iStar), LR pair discovery (SpatialDM), and CCC pattern detection (SparseAEH vs SpatialDE).
7	Fig 3B BRCApcc	Fig 3. (B) Pearson correlation between FineST and iStar for all input genes, calculated after aggregating super-resolution data to spot resolution.
8	Fig 3H BRCAcor	Fig 3. (H) Pearson correlation for cell type abundance and mean gene expression across each cell type, comparing FineST and iStar. Each dot represents a cell type (Left, n = 19) or gene (Right, n = 65), lines connect matched pairs. Diamond indicates the mean. Statistical significance was assessed by paired two-sided t-test.
9	Fig 3I BRCAroi	Fig 3. (I) Three marked regions (ROI 1, ROI 2 and ROI 3) dominated by DCIS 1, DCIS 2 and Invasive tumor cells.
10	Fig 3J BRCApair	Fig 3. (J) Cell type deconvolution from FineST, compared with Xenium ground truth, demonstrates FineST’s results visually match the ground truth and outperform Visium’s lower resolution (see Supplementary Fig. 6G). Alongside, single-cell resolved CCC patterns identified using SparseAEH (cluster number 2) and pathway enrichment analysis for Pattern 0 correspond to interesting cell distributions.
11	Fig 4A NPCcelltype	Fig 4. (A) Spatial plot of seven cell types estimated by cell2location (spot resolution).
12	Fig 4A NPCroitls	Fig 4. (A) Zoon-in view of region marked in B’, where FineST increases resolution from 8 spots to 869 single cells.
13	Fig 4J NPCsc	Fig 4. (J) Spatially co-expressed LR pairs detected at FineST’s single-cell resolution. Scatter plot of global Moran’s R and one-sided z-score p-values (orange: significant, FDR< 0.05, Benjamini-Hochberg correction), with examples highlighted.
14	Fig 4L NPCsubspotPatterns	Fig 4. (L) Detection of local CCC patterns by clustering significant LR pairs. Top: original spot resolution (332 pairs, SpatialDE); Middle: sub-spot resolution (957 pairs, SparseAEH) and Bottom: single-nucleus resolution (931 pairs, SparseAEH).
15	Fig 4L NPCscPatterns
16	Fig 5AB HCCroi	Fig 5. (A-B) HE staining and cell type annotation of spatial transcriptomic spots in tumor tissues from an ICB non-responder (P1_T) and responder (P7_T) from the original study. In the non-responder (P1_T), a tumor immune barrier (TIB) structure is formed by SPP1+ macrophages and cancer-associated fibroblasts (CAFs).
17	Fig 5E HCCpair	Fig 5. (E) Scatterplot of global Moran’s R and one-sided z-score p-values for spatially co-expressed LR pairs detected using FineST-enhanced gene expression at spot-level resolution in ROI. Significant pairs (orange) were identified using FDR< 0.05 (Benjamini-Hochberg correction). The CD274–PDCD1 interaction was detected in P1 T only.
18	Fig S3A CRCpcc	Fig S3. (A-B) Scatter plot of Pearson correlation (A) and structural similarity index (B) (FineST vs iStar) between the original gene expressions and the predictions made by FineST for 862 LR genes across the filtered 136,954 squares out of 137,051 squares.
19	Fig S3B CRCssim
20	Fig S3E CRCroi	Fig S3. (E) Numeric comparison based on the Pearson coefficients of cell type proportion between (FineST vs iStar) and ground truth.
21	Fig S5A CRC16um	Fig S5. (A) Scatter plot of global Moran’s R underlying z-score p-value, where the x-axis is log(Global Moran’s R+1), y-axis is − log(p value+1). Here 1,253 spatially co-expressed LR pairs are identified as significant (FDR < 0.05) and highlighted in orange, otherwise gray.
22	Fig S6A BRCA	Fig S6. (A) SSIM index of FineST and iStar with Viisum or Xenium as ground truth.
23	Fig S7D NPCsubspot	Fig S7. (D) Left: Overlap of LR pairs obtained from two types of super-resolution local CCC detection approaches. Right: Pattern consistency analysis between sub-spot level and single-cell level.
24	Fig S8D NPCpcc	Fig S8. (D-G) Comparisons of Pearson correlation (D, E) and structural similarity index (F, G) for FineST, TESLA, and iStar methods for sub-spot segmentation and single-cell segmentation enhancement of gene expression, where each dot represents one of the 596 LR genes.
25	Fig S8E NPCpcc
26	Fig S8F NPCssim
27	Fig S8G NPCssim
28	Fig S9CD LRTFTG	Fig S9. (C-D) L-R-TF-TG (Ligand–Receptor–Transcription Factor–Target Gene) network module analysis. FineST identifies a unique regulatory network module in Pattern 0 (immune cell-enriched), driven by two ligands (NFASC, SELPLG), which are not detected at the lower Visium resolution.
29	Fig S10C NPCscROI	Fig S10. (C) Scatterplot of global Moran’s R underlying z-score p-value from the selected region of interest in Fig. 4B”.
30	Fig S11B NPCscBoundary	Fig S11. (B) Scatter plot of global Moran’s R and the p-value of z-score approach, where 677 significant pairs are selected.

## Sheet: Fig 2B_CRCpcc
	FineSTCRC08um		istarCRC08um
Gene	correlation_coefficient	p_value	correlation_coefficient	p_value
TGFB1	0.4932792533201219	0	0.1182675892964112	0
TGFBR1	0.5165514115355566	0	0.18025435116768856	0
TGFBR2	0.5856001788882784	0	0.3583469446926885	0
TGFB2	0.48616982973185574	0	0.06945835772801934	0
TGFB3	0.49602381252712385	0	0.09677748886142548	0
ACVR1B	0.5086603254694534	0	0.19691317364195904	0
ACVR1C	0.4725389515921793	0	0.056316898099650244	0
ACVR1	0.48454668176884713	0	0.07707771679734529	0
BMP2	0.5570528808960227	0	0.17655146069248204	0
BMPR1A	0.48367029325020194	0	0.08577303125751552	0
ACVR2A	0.4865720630086939	0	0.09163682815547958	0
ACVR2B	0.49052111682820665	0	0.13968445916148423	0
BMPR2	0.5021149543584257	0	0.14344624620582605	0
BMPR1B	0.4692462645590249	0	0.01440372752852291	1.8827031351758404e-26
BMP4	0.568449209994553	0	0.2393757460347873	0
GDF5	0.48001027615937175	0	0.006605056735805281	1.0595178999058403e-06
GDF6	0.42976573756433634	0	0.015190171162582422	3.1081180137844327e-29
GDF7	0.44986166231729774	0	0.00864423502301344	1.6919624657057377e-10
BMP15	0.4826116491775772	0	0.005085116429018977	0.00017182446261550843
BMP5	0.5058355828261412	0	0.13554746266937864	0
BMP6	0.49319883491693106	0	0.1077360970105731	0
BMP7	0.5056998408842702	0	0.11403269428287437	0
BMP8A	0.5225321114734877	0	0.1845838256627284	0
BMP8B	0.48412380928036686	0	0.06728959037458089	0
BMP10	0.4820294406555908	0	0.007709136175840765	1.2262340873767296e-08
ACVRL1	0.5009608888569815	0	0.1403784313611362	0
GDF2	0.48006365362314946	0	0.005396772324333704	6.678021413304821e-05
GDF9	0.47770690017509304	0	0.008763759352066488	9.462736893738108e-11
GDF10	0.48366980468535603	0	-0.000619139	0.647343747075451
GDF11	0.503438739076033	0	0.16096845748067412	0
GDF15	0.5508326614236169	0	0.23751339163654814	0
MSTN	0.48294259784071525	0	0.012317172052257044	8.951959511214649e-20
AMH	0.46877911284079987	0	0.026151896104740186	3.2569534039030032e-83
AMHR2	0.47999717117905827	0	0.005762108327835825	2.0680641122875724e-05
GDNF	0.4590951890887753	0	0.023475141264566998	2.0718181007199426e-67
GFRA1	0.47615181361615044	0	0.03366714660351566	1.1573226467889342e-136
NRTN	0.4744918373587206	0	0.013814231622394745	1.840315931228822e-24
GFRA2	0.4599967881625953	0	0.02866055368993815	1.4474405450627259e-99
ARTN	0.4651933951759662	0	0.023128399747362503	1.7353811033189526e-65
GFRA3	0.47562308112307033	0	0.023352205008107425	1.0032691670534043e-66
PSPN	0.4632008281182002	0	0.017958630525802783	3.458573932751231e-40
GFRA4	0.4798393066552047	0	0.004578817556007438	0.0007166947151938066
NODAL	0.4573287712623769	0	0.02200815481563625	1.8108058294978712e-59
GDF3	0.4836350736246377	0	0.0065618954048462215	1.2448743850520206e-06
INHBA	0.5833027880353342	0	0.26969443440096297	0
INHBB	0.4657132381202285	0	0.02724467209858111	3.742325518191201e-90
INHBC	0.47999614620038245	0	0.0037290041126102234	0.005865403202291701
INHBE	0.456410516493387	0	0.009340676550426303	5.142727258442762e-12
WNT1	0.47651301417568503	0	0.004597597767170671	0.0006813199491672208
FZD1	0.47891697164788016	0	0.04715890056088495	2.695259189382396e-266
LRP5	0.5167087594034543	0	0.23071003459014128	0
FZD10	0.47223778132820965	0	0.015182776965532097	3.3062423811311585e-29
FZD2	0.46513731174519535	0	0.03204470070017725	5.455561049331472e-124
FZD3	0.478726975233995	0	0.05349542028529413	0
FZD4	0.5006838747786737	0	0.10478028820219065	0
FZD5	0.4935493048710163	0	0.14630821603788588	0
FZD6	0.48572257938225194	0	0.11153477247579727	0
FZD7	0.4899426205553701	0	0.07988219421365439	0
FZD8	0.4875397345522365	0	0.08337361387939364	0
FZD9	0.4817520545391686	0	0.004170972916586434	0.0020577494565612044
WNT10A	0.5069139310212999	0	0.14117123787222477	0
WNT10B	0.4738715062495673	0	0.013259315176874153	1.1577729664773113e-22
WNT16	0.4821701480790022	0	0.0046539268141839365	0.0005847140096490753
WNT2	0.5011105694690651	0	0.13776359883306968	0
WNT2B	0.489375080000397	0	0.10000208050139286	0
WNT3	0.47423933855510375	0	0.05506317251695714	0
WNT3A	0.4801086328121104	0	0.003183097473517153	0.018679723582841853
WNT4	0.4919298286240916	0	0.09799706514401502	0
WNT6	0.5228254656292984	0	0.12812620564708485	0
WNT7A	0.5075836922918856	0	0.014889975380718207	3.7300042095866447e-28
WNT7B	0.4872429108075746	0	0.006721775831692353	6.817520942497543e-07
WNT8A	0.4822823999256493	0	0.004387949417136252	0.0011865853290844858
WNT8B	0.48120128262987033	0	0.000774899946572934	0.5669556714855477
WNT9A	0.4757136513829738	0	0.027122334593267718	2.312672793393568e-89
WNT9B	0.46180651055540667	0	0.00945130410320047	2.8827759478073135e-12
LRP6	0.49531635379454064	0	0.1531797258962631	0
WNT5A	0.5225747227906391	0	0.16054726803636016	0
MCAM	0.5871809324846636	0	0.29540214319315966	0
WNT5B	0.4812521390605038	0	0.04742575742311812	2.6875271446860677e-269
WNT11	0.6004891328536555	0	0.3175880977937209	0
EGF	0.47145030197773397	0	0.04969720613446285	1.5683727704277892e-295
EGFR	0.5056651371009697	0	0.18740918547459354	0
ERBB2	0.503777771292477	0	0.17713363962900308	0
TGFA	0.4791363217869988	0	0.04820929764194083	3.303642947352546e-278
AREG	0.6297312573290387	0	0.40328288036798804	0
BTC	0.47944711586149824	0	0.06351138747371206	0
ERBB4	0.4830574321662313	0	0.006226858817612329	4.208585830095548e-06
HBEGF	0.5037463161168764	0	0.14856319272976928	0
EREG	0.6659685110211192	0	0.45764992070620886	0
NRG1	0.5786236700745537	0	0.2159189131433712	0
ERBB3	0.5685850836760127	0	0.33108963514596135	0
NRG2	0.4841511390008687	0	0.010197726247324679	4.8884750611620614e-14
NRG3	0.485248273152026	0	0.005406685850676521	6.474890621897226e-05
NRG4	0.4891424946193847	0	0.0039440170928363135	0.0035674053851572907
ITGAV	0.5159873877834837	0	0.1880917646554054	0
ITGB3	0.5183929828590585	0	0.1258798278091355	0
FGF1	0.46427251369397365	0	0.0174553862881099	4.6177030418669047e-38
FGFR1	0.4923421318384933	0	0.10453973497697602	0
FGFR2	0.49574454309804583	0	0.10676858182838724	0
FGFR3	0.482473180154821	0	0.08439193648721414	0
FGFR4	0.49172820084477087	0	0.14218855105942205	0
FGF2	0.48021605013953994	0	0.0460589784213788	4.186050935821649e-254
FGF4	0.4864957912393677	0	0.00658720036786237	1.132731606318805e-06
FGF5	0.47994107725268825	0	0.0034649434073009758	0.010463984083544944
FGF6	0.4799362429934243	0	0.005308826393912067	8.76370126575759e-05
FGF7	0.5199930454550319	0	0.17378812447210548	0
FGF3	0.48218519120490816	0	0.00351301524049534	0.009441880684880827
FGF10	0.47964214383180076	0	0.04449508547995075	2.8772207192174274e-237
FGF22	0.47935976485637055	0	0.006097141715434825	6.6385088270638265e-06
FGF8	0.4807996582837221	0	0.0029937965851037775	0.02696706509285216
FGF17	0.48021653162480127	0	0.005691037098752509	2.611977833860272e-05
FGF18	0.4840118124733074	0	0.04591136675548622	1.7216104362763786e-252
FGF9	0.4723115899036225	0	0.034423563024536606	8.733669699819646e-143
FGF20	0.5035444458482189	0	0.13510683464917098	0
FGF16	0.4812561014702826	0	0.004151020492489639	0.0021619997744842857
FGF21	0.4829162975777912	0	0.0013999455162865525	0.30096750388979304
FGF23	0.4831052900535216	0	0.0032178845599904345	0.017427394690651726
PDGFA	0.5196610844300479	0	0.16576621568238345	0
PDGFRA	0.5398324386611247	0	0.19097616132432907	0
PDGFRB	0.5672863392633388	0	0.2641110706246548	0
PDGFB	0.5478473472667609	0	0.175301767298932	0
PDGFC	0.5067702481712077	0	0.16242984036638233	0
PDGFD	0.49073354649579526	0	0.10325057991623882	0
VEGFA	0.6989469635855498	0	0.47783768093720297	0
VEGFB	0.5113076976772402	0	0.1940393739973646	0
VEGFC	0.5332273335566815	0	0.14603159441432267	0
VEGFD	0.49352110883649636	0	0.013484431927481583	2.201113509339551e-23
PGF	0.5159950091030036	0	0.10168762491231585	0
IGF1	0.5076897520737489	0	0.1352808030209047	0
IGF1R	0.5027813710453419	0	0.17698589607065945	0
IGF2R	0.5183542634775744	0	0.22721175375680236	0
ITGA6	0.649591548756452	0	0.4568866933275544	0
ITGB4	0.5418588421608995	0	0.26998471199915036	0
IGFL3	0.48218017291022114	0	0.005610413917917143	3.3932558554786976e-05
IGFLR1	0.48617772082421595	0	0.08851106899952556	0
INS	0.4799278636315091	0	0.006521878293971784	1.4443122120790247e-06
APLN	0.49142671861566994	0	0.034288607405783364	1.1052422235307082e-141
APLNR	0.5485752183549303	0	0.15184721151757516	0
DHH	0.4645313479624407	0	0.02765659145235898	7.652357763713443e-93
PTCH1	0.5050083053726319	0	0.14440888503240396	0
IHH	0.49073251701801585	0	0.13252933449840718	0
SHH	0.4810096487045431	0	0.0914806672517754	0
PTCH2	0.47548288674845024	0	0.013290687181158917	9.201577085324194e-23
CCL5	0.5719579069809924	0	0.2010656161697828	0
CCR1	0.4790027271023777	0	0.060313938002622726	0
CCL3	0.5499349188143409	0	0.057602301072913316	0
CCL3L1	0.4473388804664705	0	0.005759585322290373	2.0853717660716605e-05
CCL8	0.5644964626400286	0	0.057887463739675966	0
CCL7	0.4871749587619414	0	0.007267840223822457	7.874989959438114e-08
CCL13	0.4769197666975228	0	0.055437991418649274	0
CCL14	0.565993612113277	0	0.13143728990171594	0
CCL15	0.49011471782832705	0	0.11753552905016133	0
CCL16	0.4800716548518277	0	0.007842030703223484	6.863420510613506e-09
CCL23	0.49028207736812307	0	0.010512243068871753	8.019900739456149e-15
CCR2	0.481174242189565	0	0.07932106056055455	0
CCL2	0.5293986810404799	0	0.118818468648003	0
CCL27	0.483473221743994	0	0.007259520190719298	8.147916668695606e-08
CCR3	0.48145319420809746	0	0.009760210936202175	5.530738365071873e-13
CCL11	0.5705670377194201	0	0.1765497118956447	0
CCL24	0.5465899637855575	0	0.1673116576978167	0
CCL26	0.4803417836841383	0	0.004055164625577369	0.002733658422282728
CCL28	0.5541017884690607	0	0.29344561458271956	0
CCL17	0.7449286317127486	0	0.02299711886054132	9.121323499503361e-65
CCR4	0.505947086084188	0	0.14074277468521407	0
CCL22	0.6112905272588041	0	0.03943076464504148	9.65157776475834e-187
CCL4	0.5276818310426744	0	0.05886380381681762	0
CCR5	0.48598336829987104	0	0.08215321202308803	0
CCL20	0.7676554589143245	0	0.44369480874834033	0
CCR6	0.48508542476405986	0	0.09965721605626846	0
CCL19	0.6050755186751984	0	0.07823757439257212	0
CCR7	0.5459470653360836	0	0.21351025808476182	0
CCL21	0.6445925540568173	0	0.1414593402271031	0
ACKR4	0.48224926960475195	0	0.008439319810648256	4.5014662547465133e-10
CCL1	0.5053109961393061	0	0.005883903532769805	1.3775817169918319e-05
CCR8	0.4760675936706221	0	0.03515136191406178	8.360873196029477e-149
CCL25	0.4814745591641861	0	0.007171281408925587	1.1667885752166323e-07
CCR9	0.4844629848140757	0	0.00822621656937198	1.2161099223595491e-09
CCR10	0.47342175418456994	0	0.028982965886330685	8.92919248187905e-102
ACKR1	0.551327659019897	0	0.20107106706937908	0
CCL18	0.6276124002334007	0	0.09333685430520217	0
CXCL1	0.6373697488954342	0	0.360675420855668	0
CXCL2	0.679617372519533	0	0.4549111745586031	0
CXCL3	0.6747939477650488	0	0.4268849422553698	0
CXCL5	0.7220780054331991	0	0.08335370609740818	0
CXCL6	0.6169432592770075	0	0.24535453303409938	0
CXCL8	0.7278313234674587	0	0.39195750046739636	0
CXCL9	0.6541700836012866	0	0.3293301459559226	0
CXCL10	0.7775745689077105	0	0.4366959970941312	0
CXCL11	0.5819999879099553	0	0.1869876655646152	0
CXCL13	0.6047422049456906	0	0.04923370405146005	4.4524674428166464e-290
ACKR2	0.49272817931607327	0	0.01903139799604553	6.432229343285103e-45
CXCR1	0.4703216370270295	0	0.07172216063916485	0
CXCR2	0.4683314088010266	0	0.05970117589971531	0
PPBP	0.5427874827519337	0	0.009514231410114735	2.0679876341422273e-12
PF4V1	0.4792885755927104	0	0.006304934655667681	3.185296064418247e-06
CXCR3	0.48124871081526416	0	0.07451545595790125	0
PF4	0.46297313706486287	0	0.02091862736743577	6.707418570023193e-54
CXCL12	0.5544503706313084	0	0.16093669931615692	0
CXCR4	0.5399056428686237	0	0.21652019931052363	0
ACKR3	0.51047571062144	0	0.12975823245299553	0
CXCR5	0.4597584187823005	0	0.024205483094193937	1.4884658806473275e-71
CXCL16	0.5122987840524298	0	0.16343868303507914	0
CXCR6	0.48236906567266746	0	0.08700925447307911	0
MIF	0.6615104358830397	0	0.4693179655015606	0
CD74	0.7064519607498891	0	0.456063474771475	0
CD44	0.5887470008428869	0	0.36315237261758604	0
CX3CL1	0.4881342679891795	0	0.045753467341179826	9.05340007748898e-251
CX3CR1	0.4764567973777397	0	0.026050775817794386	1.3825182242731272e-82
XCL1	0.47350150992490964	0	0.027202553981077612	7.012235703834706e-90
XCR1	0.48921366773176156	0	0.030197922277477418	2.5238984489889608e-110
XCL2	0.4818835365572803	0	0.0029045626571945963	0.03186798336684079
IL2	0.47000597343055456	0	0.009411661600616985	3.549926312542672e-12
IL2RA	0.5292535458515448	0	0.1483828648854917	0
IL2RB	0.5156271576542787	0	0.15910132136316044	0
IL2RG	0.5218418589127194	0	0.21652392336928544	0
IL4	0.4818803723151616	0	0.004731692930768889	0.00047217069068142357
IL4R	0.48255556015206424	0	0.03906212890892379	2.6548319167934335e-183
IL7	0.500498540531868	0	0.15065078914749938	0
IL7R	0.5946140753937593	0	0.30280310259380155	0
IL9	0.5461908485021617	0	0.005403241512335597	6.544793788440002e-05
IL9R	0.4562387558001632	0	0.013439030109207734	3.0832532150279475e-23
IL15	0.48244954370887194	0	0.027057618046582552	6.040933747183755e-89
IL15RA	0.48378007631664927	0	0.06919806390294524	0
IL21	0.4853005121628716	0	0.015615638291317149	8.444673914837106e-31
IL21R	0.49589245033569135	0	0.14610404475690483	0
TSLP	0.4725127524975314	0	0.02618347641780072	2.0712466229518256e-83
CRLF2	0.47906882699144643	0	0.007292529828729758	7.116189848204505e-08
IL3	0.47987845361684617	0	0.004409668596991333	0.0011214789643485832
IL3RA	0.49738288961878674	0	0.1099132230850967	0
CSF2RB	0.4999872430263943	0	0.14122625616997306	0
IL5	0.4910926488254238	0	0.008605592995695079	2.038325969247695e-10
IL5RA	0.4576082750350601	0	0.019929577182504786	4.35169878792525e-49
CSF2	0.5694412951662595	0	0.03526607125958432	9.164658368923773e-150
CSF2RA	0.5097828672885059	0	0.13054997961998646	0
IL13RA1	0.4992796247204318	0	0.16932018856997297	0
IL13RA2	0.5401291521461206	0	0.05125551637224749	3.0600729946e-314
IL13	0.5083661128228897	0	0.006692109964184259	7.631155861564136e-07
IL6	0.5667450802377498	0	0.11834458192792993	0
IL6R	0.48504267499288783	0	0.07233935760890493	0
IL11	0.5735506441251043	0	0.033989660243351774	2.9493413572069756e-139
IL11RA	0.48222871319861416	0	0.04357058111149503	1.3748591907560434e-227
IL12B	0.4887637223720305	0	0.007616417951522763	1.82808769723748e-08
IL12RB1	0.48481789745219733	0	0.1000344499169799	0
IL12RB2	0.46807056825928517	0	0.07681979943417659	0
IL23A	0.4917282221525609	0	0.01856281068349078	8.09267229393598e-43
IL23R	0.4715281592721136	0	0.021698623643839454	7.386969070292706e-58
EBI3	0.48065862373630197	0	0.0843705120203225	0
IL27RA	0.48698245066622875	0	0.10417835500352386	0
IL31	0.48123381448636116	0	0.004622815981171988	0.0006363679573066708
IL31RA	0.4463374815606167	0	0.010476007509432625	9.903457159191107e-15
OSMR	0.5063655827392195	0	0.15046415993698026	0
CNTFR	0.49304125251056363	0	0.008167885924565396	1.5895780967435655e-09
LIFR	0.48901553275063825	0	0.08196077691207623	0
CLCF1	0.4822208786785012	0	0.07230863424445914	0
CTF1	0.47437691456028086	0	0.044618091271475195	1.431493122768881e-238
LIF	0.49218611880643126	0	0.09631963583611283	0
OSM	0.5913970149606639	0	0.24022647364193772	0
IL10	0.4728300645330692	0	0.02867229272504035	1.2038565565025272e-99
IL10RA	0.49865660837379633	0	0.14135618741802408	0
IL10RB	0.48773871083068854	0	0.09240206570852558	0
IL19	0.4816119082432703	0	0.004790632760791584	0.0004007102901699232
IL20RA	0.49499148223327344	0	0.126340913085983	0
IL20RB	0.4732276971512064	0	0.04708502546503021	1.8132049814300832e-265
IL20	0.4803917797710187	0	0.0053000233796317905	9.003403053750995e-05
IL24	0.5625093819318111	0	0.022693736850186157	4.072507925168473e-63
IL22RA1	0.48477176488235785	0	0.11118652573005881	0
IL22	0.5979795285305007	0	0.014266633847436188	5.557718985771716e-26
IL26	0.4755691952789142	0	0.05952026873961134	0
IL1A	0.528316688626445	0	0.03507941601341173	3.333148740092133e-148
IL1R1	0.5202036747278224	0	0.19377385583298296	0
IL1RAP	0.4899751476966386	0	0.09851775882265174	0
IL1B	0.6457019029178257	0	0.2779344247910224	0
IL1R2	0.4924289910066976	0	0.053272255328581715	0
IL1RL2	0.4909522852253909	0	0.12388880075451425	0
IL1F10	0.4804562695618406	0	0.006409997604891397	2.1784447424921554e-06
IL37	0.48654372988301553	0	0.06378753558559509	0
IL18R1	0.47856471773577225	0	0.07686468118861123	0
IL18RAP	0.4788887515765338	0	0.06607010973232809	0
IL18	0.5140284936149779	0	0.18397477100754214	0
IL33	0.49583746679854585	0	0.09639038069151468	0
IL1RL1	0.5086722041074401	0	0.04540286619437993	5.709687224316418e-247
IL17A	0.6454159399805414	0	0.04241595148109678	8.728947623447708e-216
IL17RA	0.48471353904615133	0	0.09083724650048317	0
IL17RC	0.487171162802047	0	0.08581097907490566	0
IL17F	0.5853271089418263	0	0.03568212058050666	2.841059784888906e-153
IL17B	0.4691486460387219	0	0.0274077525722744	3.2600841690453026e-91
IL17RB	0.502438845026913	0	0.1663073398678488	0
IL17C	0.44311468892094114	0	0.005034756545252125	0.00019922945824884367
IL25	0.48436779480062364	0	0.003066633247247055	0.02346298834620787
IL34	0.47230215743775333	0	0.06232588841096764	0
CSF1R	0.5395897470227676	0	0.180726472315119	0
CSF1	0.5129497758852672	0	0.103047400457997	0
IL16	0.4925191884314758	0	0.137869244254894	0
CD4	0.5574917732743969	0	0.25808365341288564	0
EPO	0.47977038827539314	0	0.008782353890877828	8.638862641064749e-11
GH1	0.48224185926782337	0	0.003595419148776912	0.007895382373512495
GHR	0.4838467257523724	0	0.02766791585372836	6.4460282231406614e-93
PRL	0.4836590603858558	0	0.004679166991661303	0.000545704455632905
PRLR	0.4994264653581019	0	0.16540184535089145	0
THPO	0.48336420224293786	0	0.010332016698586527	2.274167155719725e-14
MPL	0.48244623383239554	0	0.004952832381594533	0.00025274718017203175
CSF3	0.47858728587290283	0	0.012775226914448245	3.747118869201982e-21
CSF3R	0.5168384506793157	0	0.1521406965200642	0
IFNB1	0.4936834584081706	0	0.008170232678918924	1.572598083474449e-09
IFNAR1	0.49954982388974867	0	0.1605243945679979	0
IFNAR2	0.49194544738479284	0	0.11385436761875677	0
IFNW1	0.4937758493658814	0	0.004027027161301468	0.0029259572245761427
IFNK	0.4822142630952693	0	0.007591873715707726	2.0303613559757763e-08
IFNE	0.47985570724856785	0	0.005184050699314978	0.0001279867044791201
IFNA1	0.4803291252775159	0	0.0069314185684591755	3.032875342292236e-07
IFNA2	0.4831972215294302	0	0.007556958519465695	2.3559606516251458e-08
IFNA4	0.48036732746699523	0	0.006242066410478064	3.987306566582365e-06
IFNA5	0.4814673306410542	0	0.007847924722318236	6.687567552234492e-09
IFNA6	0.480667705723464	0	0.0042485337059991355	0.0016948181515608178
IFNA7	0.47972092112557546	0	0.0017659552947624875	0.19196421373384276
IFNA8	0.47994505204993376	0	0.0064962754821078295	1.5876634186913732e-06
IFNA14	0.4809156234751084	0	0.0009764002339448634	0.47065060972392053
IFNA16	0.481143256768963	0	0.00687865057932497	3.726893853381736e-07
IFNA21	0.4828758678741715	0	0.004189518334626103	0.0019650065724709106
IFNG	0.5651808239474282	0	0.016305887227698726	1.9744189626317175e-33
IFNGR1	0.5072617253267326	0	0.17109125468541914	0
IFNGR2	0.5246045323825127	0	0.22943951375451438	0
TNF	0.4766676497308318	0	0.027915127982338916	1.497308047642811e-94
TNFRSF1A	0.5077146508386564	0	0.1792926459991971	0
TNFRSF1B	0.4947742490680225	0	0.11330994086311785	0
LTA	0.45880974926887824	0	0.01410873854976944	1.9092624063138023e-25
TNFRSF14	0.49231987781848036	0	0.1155613428607657	0
LTB	0.5511194001928379	0	0.20913644816125332	0
LTBR	0.5111038831149548	0	0.21006859948500922	0
TNFSF14	0.4834980681928247	0	0.04366630850239682	1.3978851430843417e-228
FAS	0.4894982303095231	0	0.10604373890112684	0
TNFSF15	0.4848893152599046	0	0.06092999879950773	0
TNFRSF25	0.49065746556959644	0	0.10423524540844306	0
TNFSF10	0.5130037752790254	0	0.1582551790480639	0
TNFRSF10B	0.49077814482348864	0	0.10156646272438677	0
EDA	0.4988463702574527	0	0.16027063704724415	0
EDAR	0.515970109230333	0	0.18007791532541334	0
EDA2R	0.47453063546779467	0	0.011267942602167265	8.38538777518964e-17
NGF	0.48691551380091985	0	0.00904849431619722	2.2984644905055502e-11
NGFR	0.5106990124410914	0	0.012960914789864693	1.0022220701566735e-21
KLK3	0.481807737984964	0	0.005471906470661595	5.277392863649925e-05
TNFSF11	0.4819318318887629	0	0.08720937281245661	0
TNFRSF11A	0.4933364937854443	0	0.13902392891706628	0
TNFRSF11B	0.584139765038773	0	0.17318894242372215	0
TNFSF12	0.4948935589870238	0	0.12529397139609147	0
TNFRSF12A	0.5135484312880448	0	0.16056362869595567	0
CD70	0.4793201141322742	0	0.04996303460109891	1.1086966746186813e-298
CD27	0.5155158353263726	0	0.18213150817075227	0
TNFSF8	0.46386007344369834	0	0.04461869577084342	1.4105094473140709e-238
TNFRSF8	0.4680761955485271	0	0.02557755062555879	1.1136385029435868e-79
TNFSF9	0.4585414954311037	0	0.009663450306876603	9.3276583136908e-13
TNFRSF9	0.4982537957538313	0	0.07277253682953026	0
TNFSF4	0.4936784110406518	0	0.09750585033417503	0
TNFRSF4	0.49515672751314854	0	0.11436327132747283	0
TNFSF18	0.4774670478449821	0	0.021806639274784198	2.037037727976087e-58
TNFRSF18	0.48806479022686106	0	0.08963716017372866	0
TNFSF13	0.5025946917031581	0	0.14491989355830556	0
TNFRSF17	0.5389200837959851	0	0.24312161461168633	0
TNFRSF13B	0.49732002496980326	0	0.08230450357573191	0
TNFSF13B	0.48530518466114503	0	0.07489267618728415	0
TNFRSF13C	0.4788433349223274	0	0.027497348591730295	8.476802124283983e-92
CD40LG	0.4978930841672817	0	0.08236308194113053	0
ITGA2B	0.4866659381773667	0	0.006830660534193774	4.4893268987928203e-07
ITGA5	0.5551885307190636	0	0.24443166060312055	0
ITGB1	0.4937802606914458	0	0.1244064454713092	0
ITGAM	0.4840188397646499	0	0.05591791764784292	0
ITGB2	0.5332657365018926	0	0.18149961019109392	0
SPP1	0.8311843146605147	0	0.014765844859023415	1.027454524801024e-27
ITGB5	0.5036397210726542	0	0.15631112240880723	0
ITGB6	0.503745892721995	0	0.13451729716749536	0
ITGA4	0.5317028140016289	0	0.23939042376652264	0
ITGA9	0.5391476977775984	0	0.18888694050761037	0
ITGA8	0.5126980693189634	0	0.1392524516879102	0
ADIPOQ	0.486731586926918	0	0.004210509886854494	0.0018646702080260555
ADIPOR1	0.5076387058576785	0	0.18760165636077822	0
ADIPOR2	0.49198677646477573	0	0.1293018990616503	0
RETN	0.4949921006314386	0	0.003536897202158892	0.008968004924089478
TLR4	0.4886165011837715	0	0.08378136473287762	0
CAP1	0.48640417992609875	0	0.06716630008898967	0
NAMPT	0.5281199672605681	0	0.22223932203814895	0
INSR	0.5056702948056928	0	0.14087341351252516	0
ANGPTL1	0.48184980941479183	0	0.049115936397403775	1.0616502752837197e-288
ITGA1	0.5401330645050276	0	0.22931401052478909	0
ANGPTL2	0.5632102956817256	0	0.2492131403940311	0
ANGPTL7	0.5041866283648104	0	0.0014681310374474428	0.27803669053401886
ANGPTL4	0.5932540556406006	0	0.09633022808673741	0
CDH5	0.5285059021598006	0	0.1379703354955601	0
CDH11	0.548029576051896	0	0.25899434657441844	0
SDC1	0.49990089138431837	0	0.15355314494350217	0
SDC2	0.5230446841626526	0	0.18832976114903094	0
SDC3	0.49602759310598343	0	0.10769989419821681	0
SDC4	0.6038100700811719	0	0.31445232312309773	0
ANGPTL3	0.4707705202176423	0	0.009005008642313964	2.8609948082431602e-11
ANGPT1	0.48111591025701206	0	0.06955927341992865	0
TEK	0.5082317111373355	0	0.10930173980539845	0
MDK	0.5709009810808419	0	0.2951495251892362	0
PTPRZ1	0.49032596306124454	0	0.009325899773297524	5.5533572028722454e-12
LRP1	0.5046197080633522	0	0.14037897693846052	0
NCL	0.567659112009469	0	0.31213112596007836	0
ALK	0.48062848208202824	0	0.004656623151887997	0.0005804261433042496
PTN	0.4763326439736688	0	0.04441432382692059	2.054192965253358e-236
POSTN	0.5984296424797516	0	0.273128768150814	0
AGT	0.5500472780450006	0	0.20117279877432376	0
GRP	0.4801706739753709	0	0.04273673462025096	4.940230383106424e-219
GRPR	0.486970602314469	0	0.004911588343492686	0.00028453657516780195
NMB	0.4867545189623542	0	0.10247411069380985	0
NMBR	0.481471284792494	0	0.007558390399842042	2.341663678878475e-08
KNG1	0.4757865421448538	0	0.008775224145190531	8.946119860190793e-11
BDKRB1	0.48046620159557996	0	0.021433006418470537	1.7080284490437247e-56
BDKRB2	0.5075635098318408	0	0.11781558115508876	0
C3	0.6579380939629648	0	0.3100345706967218	0
C3AR1	0.5009835485875249	0	0.12370402958550719	0
CR2	0.42540556882428515	0	0.012195819674943936	2.0361198369329104e-19
ITGAX	0.5343894296443413	0	0.1507631406371026	0
C5AR1	0.49840121557820827	0	0.09656498756860486	0
CCK	0.48127961057525454	0	0.002134586378316706	0.11475938404650458
CCKAR	0.47883208910675046	0	0.0019884225823987717	0.14178871406557206
CCKBR	0.4806832089564278	0	0.0013174427761462118	0.33035305704397533
EDN1	0.5312157625472238	0	0.1640258262164673	0
EDNRA	0.5201148362911161	0	0.17274797565786787	0
EDN2	0.45929903725211135	0	0.011517772022249658	1.7352096655730253e-17
EDN3	0.4795232158542987	0	0.12189235036244611	0
EDNRB	0.5006644571919188	0	0.1125373966615612	0
GAL	0.5435405499076557	0	0.14118462131533926	0
GALR1	0.4926830333180309	0	0.008072382497206662	2.4547739981268994e-09
GALR2	0.4798294240015157	0	0.005870356124820941	1.4418177120186232e-05
GALR3	0.4734970572011054	0	0.003934496263633575	0.0036486236749346214
GALP	0.4808626554308302	0	0.0014548257242719682	0.28241522161746746
GHRL	0.46705979838639733	0	0.02228463047615852	6.31122479750387e-61
GHSR	0.4808948890831926	0	0.0016549855364326117	0.22140546484084223
KISS1	0.4571873681037141	0	0.012636245163367761	9.932891707345526e-21
KISS1R	0.4511331682232729	0	0.0029116067887265708	0.0314551109653499
POMC	0.4637465252586675	0	0.0090345236282885	2.4662206802756123e-11
MC1R	0.4723286693516909	0	0.06823490424685433	0
MC2R	0.4803551952798264	0	0.003383614937252268	0.012418747113917982
MC3R	0.42878912930073454	0	0.005148141221463574	0.00014251149260188114
MC4R	0.4883063565730443	0	0.007221959931449848	9.498311071744908e-08
MC5R	0.48106937829670315	0	0.006765517259420411	5.76849676621111e-07
NMU	0.48288519022599685	0	0.04947195151216705	7.112100478430652e-293
NMUR1	0.4714966543776334	0	0.035947366240281324	1.56722725449748e-155
NMUR2	0.4810273451206437	0	0.005337683766332101	8.019515920008233e-05
NPFFR1	0.4808320537350439	0	0.0080808011509791	2.3629785435264858e-09
NPFFR2	0.48148281269267246	0	0.004398864076802653	0.0011534426576508849
NPY	0.5509336551407691	0	0.0016554279971089168	0.22128198312691266
NPY1R	0.48664015093989704	0	0.0092249462956173	9.356708646515263e-12
NPY2R	0.48123182402007914	0	0.0036245585078280517	0.007405409416722641
NPY5R	0.4809312320632558	0	0.006906218019296861	3.3471369032379894e-07
GPR83	0.4848470490272888	0	0.012050525267835748	5.389616123391122e-19
PPY	0.48957998416108045	0	0.0020012432568381703	0.13923784009581466
PYY	0.6924812568559741	0	0.007518653966549369	2.7714668727968478e-08
NPB	0.48224490794570524	0	0.006470274752221329	1.7471935441435868e-06
NPBWR1	0.4807854216486135	0	0.0011484420252210912	0.39613989026061364
NPW	0.4633301026598752	0	0.012776846552872841	3.704561984626245e-21
NTS	0.4836318913455718	0	0.007059007884723127	1.831576062930468e-07
NTSR1	0.4630660181658229	0	0.04768040139882677	3.545057802532335e-272
NTSR2	0.48145408392872835	0	0.006443507261188585	1.9274729778180478e-06
PDYN	0.4817825430079461	0	0.005211581347340205	0.00011780838611767046
OPRD1	0.48808834203089485	0	0.004912567076838705	0.00028374064681942825
OPRK1	0.4709874208239872	0	0.0077493154956856216	1.0299213372943071e-08
OPRL1	0.4823520915184657	0	0.0067501176714456134	6.118704615026493e-07
OPRM1	0.4862252567704252	0	0.005588604042231035	3.640045168037178e-05
PENK	0.5834976963777665	0	0.015655413358884217	5.998092531689808e-31
HCRTR1	0.49720531713485766	0	0.002504283159349497	0.06426867245877553
HCRTR2	0.48155246339096264	0	0.00803041244779933	2.966765922826665e-09
OXT	0.4577408407487803	0	0.01866173831588274	2.9452145375370664e-43
OXTR	0.4833091514633817	0	0.049009206293161384	1.8681465429639393e-287
SST	0.6382536078630799	0	0.0034479789519040963	0.010847518571476658
SSTR1	0.4754166641908713	0	0.04716267930078932	2.4446736011492755e-266
SSTR2	0.4732981065800798	0	0.016247927756505083	3.3165889256119636e-33
SSTR3	0.4805266605791539	0	0.003730498177244653	0.005845642284672066
SSTR4	0.4802282849660156	0	0.0063268291452717425	2.9442328884490545e-06
SSTR5	0.4825776134665167	0	0.00047933706570423517	0.7232176019929731
CORT	0.4864986671988504	0	0.004017871147760095	0.0029911451041189814
TAC1	0.8120870100480468	0	0.003930661934129282	0.0036818050328602378
TACR1	0.4823917701693447	0	0.007510725340216246	2.8659510953212603e-08
TAC4	0.4808832137438015	0	0.004204126341061707	0.001894673037221504
TACR2	0.48542609404790543	0	0.1094018161410228	0
TACR3	0.4831661522997893	0	0.009313203262848745	5.93171725254247e-12
UTS2	0.4818464119318377	0	0.008877341570259349	5.40898810193545e-11
AVP	0.480581827661678	0	0.002153383400263637	0.11159934578456142
AVPR2	0.480726608690337	0	0.006791807357068683	5.214806175511536e-07
AVPR1A	0.4678551102456801	0	0.03503955901750532	7.162270922533208e-148
AVPR1B	0.4787393399447466	0	0.003647190744281969	0.007043862199438891
PRLH	0.4813193829286361	0	0.002524869911484331	0.062108242619667825
PRLHR	0.4825714346796844	0	0.0029884633611525573	0.02724053074511699
PRSS3	0.5228695108609083	0	0.22616067282554042	0
F2R	0.4885352846954627	0	0.10800882278859392	0
CTSG	0.6014882915762888	0	0.024924183579031773	9.373065064016972e-76
F2	0.4809132172004743	0	0.005084930616699558	0.0001719187218194212
F2RL3	0.48327123511686215	0	0.06258143420326208	0
GZMA	0.5607531517285125	0	0.1747627678450585	0
PRSS1	0.4816704261940136	0	0.0023816774348731514	0.07845480390496139
F2RL1	0.496653682713695	0	0.1349692421226417	0
F2RL2	0.5000771691225653	0	0.10361443159030553	0
PARD3	0.4904057936680931	0	0.11870953204371668	0
PMCH	0.453862816323066	0	0.011283327851099676	7.617491262113094e-17
MCHR1	0.45544165702058614	0	0.006741007102087863	6.335446924686643e-07
PROK1	0.4813587808338624	0	0.002751657911443448	0.042043723032754214
PROKR1	0.48070000418970427	0	0.0064671903662020065	1.7671099265690778e-06
PROK2	0.4887366736168229	0	0.06649841272103199	0
ADCYAP1	0.5605512112376754	0	0.014589818350068813	4.2616175275821474e-27
ADCYAP1R1	0.4870519064386988	0	0.0015030616459337876	0.2667624851877655
VIP	0.8419906666017274	0	0.01055250050164262	6.33902736976839e-15
VIPR1	0.508113673313077	0	0.1737756559114311	0
VIPR2	0.48261816380148137	0	0.04560520361657816	3.6920120966112035e-249
NPPA	0.48043971887901804	0	0.002253590590755709	0.09589588498207699
NPR1	0.4946793542487704	0	0.10265359402656923	0
NPPB	0.4803050346806781	0	0.00015415535670092905	0.9093179756021914
NPPC	0.4905240300640603	0	0.01139760324006436	3.717613653112825e-17
NPR2	0.482112211638041	0	0.042684668501313194	1.6690394883029193e-218
KIT	0.5158113385662404	0	0.04571168344239402	2.5775182055202297e-250
GCG	0.6897723804415099	0	0.0055378768730033	4.2816036970816665e-05
GIPR	0.46959766088898874	0	0.030273269187949824	7.250698378152822e-111
GIP	0.4801926473213196	0	0.003207542172227795	0.01779179536781262
FSHB	0.48241348641123066	0	0.005497326478818581	4.8701643216360505e-05
FSHR	0.48162970550198003	0	0.006851044523081994	4.148691252929171e-07
CGA	0.4800458360158258	0	0.003362470332553844	0.012977226019628306
LHB	0.4782377991809339	0	0.00047678131661470626	0.7246331582607527
LHCGR	0.479302990363423	0	0.005181924204553529	0.00012880643222822261
TSHB	0.4827778666614904	0	0.005852079762681109	1.5330146542942495e-05
TSHR	0.4651948977451761	0	0.03564650498499425	5.69435493984463e-153
BDNF	0.4639484648676673	0	0.020997561174473822	2.707376436764628e-54
NTRK2	0.4824076311245493	0	0.027340867306467533	8.885878463826844e-91
NTRK1	0.4802965250714755	0	0.009669631897442424	9.022700602187794e-13
FLT3	0.4680353751939229	0	0.02965805044674829	1.753780922107229e-106
HGF	0.4852048967402543	0	0.07031174152929968	0
MET	0.5334088647133535	0	0.183500858700056	0
NTF3	0.47885500166845585	0	0.02693464152674875	3.721744665958539e-88
NTRK3	0.4957188555650928	0	0.02518883381519515	2.4783636238848363e-77
SEMA3A	0.48784909623043726	0	0.03410353354078531	3.5320576176834803e-140
NRP1	0.5290116154421144	0	0.2011706883371217	0
PLXNA1	0.4873367507783747	0	0.10842224455307586	0
PLXNA2	0.4945796899715513	0	0.1115974823417564	0
PLXNA3	0.5010117912849277	0	0.166796334397627	0
PLXNA4	0.48965892287098234	0	0.0954496050155515	0
SEMA3B	0.5106607061977646	0	0.13618697849676042	0
SEMA3C	0.49746818329737197	0	0.11291672398803973	0
SEMA3D	0.4686939476130673	0	0.02283655573913444	6.85362144595574e-64
NRP2	0.5743804964820259	0	0.31722846703820073	0
SEMA3F	0.5176782773235091	0	0.18515824817969448	0
SEMA3G	0.5291841243443639	0	0.08883684294455702	0
PLXND1	0.5564776447289197	0	0.26432294402936235	0
SEMA3E	0.49227302286204866	0	0.00271574778588754	0.04479712088741754
ADM	0.530883450793442	0	0.1841017448784167	0
CALCR	0.48108384894448425	0	0.005625003430873442	3.237131336965318e-05
CALCRL	0.5797044237008973	0	0.22823739242158533	0
MAS1	0.47990986797252655	0	0.004685468784655403	0.0005363503969062927
ANXA1	0.6399093033470064	0	0.25216256610634513	0
FPR2	0.4900045113715658	0	0.09509637014790709	0
FPR1	0.5060042454850135	0	0.12460814481879329	0
APELA	0.46963187476743484	0	0.02752977838520602	5.200200140216564e-92
CALCA	0.45990322733073835	0	0.007507082108996135	2.9104079169922802e-08
CALCB	0.4917246375568211	0	0.00731244275815549	6.556255942966747e-08
CRH	0.4796994751725294	0	0.005167941351637095	0.00013432107065490623
CRHR1	0.48154145610744425	0	0.0063818589672216645	2.413160090277539e-06
CRHR2	0.4809586224135188	0	0.0048320194788486395	0.0003567156068146658
ENHO	0.478577871181333	0	0.038368578084229416	6.417569909539997e-177
GPR19	0.46368556959853197	0	0.016597329507151433	1.4150866274821845e-34
GAS6	0.48940852314850014	0	0.10455131658871117	0
AXL	0.5200231584803041	0	0.19258305346945312	0
MERTK	0.4931798218239011	0	0.10395266311074723	0
TYRO3	0.4800257713988165	0	0.07119600772180165	0
GCGR	0.5120493811293736	0	0.009256715894780809	7.944727718362535e-12
GLP1R	0.4780919593824779	0	0.003939565343452054	0.003605174485672787
GLP2R	0.47046660924723727	0	0.023202650608223244	6.760686698410744e-66
GHRH	0.47962339821512945	0	0.005593816380107385	3.579560736798272e-05
GNRH1	0.4801589991060355	0	0.019094120929820775	3.3370771691409214e-45
GNRHR	0.48062127811530597	0	0.005197013694399082	0.0001230950613466173
GRN	0.5201134177896393	0	0.18798163241518415	0
SORT1	0.5051350814098053	0	0.19148972749254797	0
GUCA2A	0.7833497973214599	0	0.5906386994162475	0
GUCY2C	0.544015933171002	0	0.2799278619880256	0
GUCA2B	0.7164410189029856	0	0.33830135558095925	0
IAPP	0.48329613464496435	0	0.005441387255350531	5.808956966977214e-05
INSL3	0.45930267578205447	0	0.012707490116769618	6.034057302604128e-21
RXFP2	0.46538431225272536	0	0.010046247137157278	1.145547450448922e-13
RXFP1	0.46150129150727554	0	0.016450480137232788	5.3708755803596264e-34
RXFP4	0.46501776292416663	0	0.028663434916981968	1.3834459375707072e-99
RXFP3	0.47915994877608237	0	0.0032740718171705113	0.015559851534275996
INSL5	0.6053760534772437	0	0.0025457938007543437	0.05997436010071373
LEP	0.48593821214846256	0	0.004297765774086442	0.0014960357194464128
LEPR	0.48469825627815855	0	0.04323468763016585	4.0228595455758384e-224
LGALS9	0.49802707228666204	0	0.12371231348465268	0
NPS	0.48228585387417117	0	0.0056388716089070205	3.095071620424756e-05
NPSR1	0.5182995406824007	0	0.20032731978040158	0
NPVF	0.4623963358272244	0	0.008819015525039846	7.214780746849487e-11
OSTN	0.48127919985281825	0	0.005136522140823634	0.0001475344326951497
NPR3	0.485024547723826	0	0.04322665017983028	4.865737579935112e-224
PROS1	0.4940071717319558	0	0.1408918278648818	0
PSAP	0.6040070390060714	0	0.3023390611260001	0
GPR37L1	0.46472097551235947	0	0.0534477800362283	0
GPR37	0.4804338635287352	0	0.007083577083128066	1.6604200853546646e-07
PTH	0.48116181499695554	0	0.006884880185598863	3.637601639597473e-07
PTH1R	0.48158598298322775	0	0.01089281596811237	8.382981979643742e-16
PTH2R	0.475896299868723	0	0.005507867201860188	4.710196643671602e-05
PTH2	0.4830941154815297	0	0.002313578247865922	0.08737557112289537
PTHLH	0.49973923011992377	0	0.036963708174150615	2.4379062096976813e-164
QRFP	0.4804721777930959	0	0.0033969789022730004	0.012076850227407074
QRFPR	0.48577499786977574	0	0.008554673546382585	2.602111070645538e-10
RARRES2	0.48217218823864216	0	0.04701738776185333	1.035751539331846e-264
GPR1	0.472258270958869	0	0.01441184325394004	1.7652783774066707e-26
CMKLR1	0.49039032706714536	0	0.10820893210819113	0
RLN1	0.4720500283418512	0	0.029348538854038535	2.60241883219379e-104
RLN3	0.4798181411324477	0	0.004272652414634885	0.001594582275164127
SCGB3A2	0.4824322787497215	0	0.005804028921980773	1.799754922979812e-05
MARCO	0.5783874970496338	0	0.016944197374714375	5.78547303300208e-36
SCT	0.48454463920146473	0	0.02337787981849436	7.22169895798922e-67
SCTR	0.4812396572523368	0	0.003358533178104445	0.013083634888433844
SLURP1	0.48048423607969465	0	0.0042121409642680505	0.0018570744292842518
CHRNB1	0.4793820143303233	0	0.05244041970159429	0
CHRNB2	0.4819449478443196	0	0.007221822695203429	9.503621538519818e-08
CHRNB3	0.48010742176917137	0	0.008534873694186245	2.860233326433656e-10
CHRNB4	0.4863869428749999	0	0.005412093084966618	6.366574039490035e-05
CHRNA1	0.472714116201148	0	0.015853392630945037	1.0788653735620012e-31
CHRNA2	0.47815833830983717	0	0.005114520225200115	0.00015750579558731963
CHRNA3	0.5114640018519055	0	0.049805576834049806	8.185795386547066e-297
CHRNA4	0.4815457066325372	0	0.0036131144775979783	0.007594489553599462
CHRNA5	0.47605225589472794	0	0.0664346637181165	0
CHRNA6	0.47809317202166063	0	0.008509518576129901	3.2275201609512264e-10
CHRNA9	0.46221234410915657	0	0.006264219534351035	3.6848146360434418e-06
CHRNA10	0.47048088694982004	0	0.01768922184015286	4.833019340169673e-39
CHRND	0.44446397665213744	0	0.0036558277646948183	0.006910120058740705
CHRNE	0.47623894508920905	0	0.0063958810421132955	2.293314304944825e-06
CHRNG	0.47420270589409247	0	0.004855426247341193	0.0003338771046767577
CHRNA7	0.466736284627653	0	0.01486704166773632	4.500745005113796e-28
SLURP2	0.4935968888172114	0	0.004873693328079907	0.0003170119611040554
BTLA	0.4698511196449025	0	0.02070552286654782	7.637180275549775e-53
TRH	0.4789148175526835	0	0.0037522413706645363	0.005564774594088468
TRHR	0.44650415989965425	0	0.006891372458296195	3.546742836999123e-07
UCN	0.4680159955256262	0	0.02483067072156549	3.352692252827378e-75
UCN2	0.43315937196427284	0	0.018292474365815558	1.2470396422070146e-41
UCN3	0.489593099358447	0	0.006405879225135754	2.211373229922933e-06
UTS2B	0.46354101197758046	0	0.02948826314775078	2.741224818799607e-105
BAG6	0.5787493621211469	0	0.3583747051603146	0
HAVCR2	0.4953412264105356	0	0.09081050465097523	0
COL1A1	0.8058563094660911	0	0.5974645779364833	0
COL1A2	0.78753002758108	0	0.5824504099578043	0
COL2A1	0.4923826074534902	0	0.0037677346199290816	0.005372133140115423
COL4A1	0.6996650905457832	0	0.4589952845554705	0
COL4A2	0.6257956649910325	0	0.36405481005468443	0
COL4A3	0.4604958201152423	0	0.014665553142422835	2.3155638365507522e-27
COL4A4	0.47361909399677865	0	0.05773298712661285	0
COL4A5	0.49745142245135343	0	0.11158085571228135	0
COL4A6	0.4591295067559478	0	0.052237654622344185	0
COL6A1	0.6151800969552689	0	0.334983496285197	0
COL6A2	0.6590425388755641	0	0.41490780883695066	0
COL6A3	0.6640420656194377	0	0.4021083656361431	0
COL6A5	0.48194689907963767	0	0.004599710841369571	0.0006774429584355886
COL6A6	0.4994949227875571	0	0.006136624116786922	5.784034745006821e-06
COL9A1	0.4807465832010871	0	0.0712124093667175	0
COL9A2	0.47427023374007105	0	0.05799993431648363	0
COL9A3	0.5245001141121928	0	0.15925857650497635	0
ITGA2	0.5475912158060942	0	0.24978895446382512	0
FN1	0.6829596560388482	0	0.38313514703174323	0
ITGA3	0.4989629819008393	0	0.1498719576648633	0
LAMA1	0.48347328231862885	0	0.015275156083020033	1.5244775492550783e-29
LAMA2	0.4888851562930358	0	0.08416914194856898	0
LAMA3	0.5413302543581792	0	0.1812124012699432	0
LAMA4	0.5418923619453972	0	0.2388402665616019	0
LAMA5	0.4999382400745775	0	0.1236012308385914	0
LAMB1	0.5146223782453037	0	0.18312980318243224	0
LAMB2	0.49968717883251507	0	0.144012937857409	0
LAMB3	0.5155613537142959	0	0.18071520665335133	0
LAMC1	0.5336733961033584	0	0.22192389210239546	0
LAMC2	0.5415770905905017	0	0.1856930815642492	0
LAMC3	0.4775674550325579	0	0.06650171293985331	0
CHAD	0.45603714156001157	0	0.05278278387076916	0
RELN	0.5090579790403564	0	0.03781952452149556	6.020573226555024e-172
THBS1	0.5942544322228379	0	0.24449250869572503	0
THBS2	0.6659629241847697	0	0.4403423097407819	0
THBS3	0.4884952904043753	0	0.09498695903198004	0
THBS4	0.5580103320803479	0	0.07028340132286671	0
COMP	0.6802945124979869	0	0.28297989220858955	0
ITGA7	0.49707623401221085	0	0.10406886079969271	0
VTN	0.48087967327735953	0	0.007556291613871215	2.3626484246791825e-08
TNC	0.6865081559624259	0	0.3593145810447872	0
TNR	0.4811867530982	0	0.006549298738840671	1.304606977399242e-06
TNN	0.46235518203820425	0	0.009664334111037051	9.283445578457942e-13
TNXB	0.548450095093343	0	0.14034762108159396	0
ITGA10	0.4789919845254025	0	0.021275407194733136	1.0812603418125131e-55
ITGA11	0.5584999588771847	0	0.26876308096741053	0
DSPP	0.4805372770163188	0	0.003706928842444217	0.006164477860518851
ITGB7	0.49729480821035826	0	0.13761167354517895	0
VWF	0.6253985873955604	0	0.29996317861794575	0
IBSP	0.4334449363826374	0	0.01136738082276615	4.497348951991553e-17
DMP1	0.479760085491304	0	0.0048587232805145115	0.00033077231378827695
ITGB8	0.5185497635256727	0	0.14293179807958517	0
SV2A	0.48062354799111345	0	0.02007768239864153	8.566227845383552e-50
SV2B	0.49280079817232886	0	0.009113806806521631	1.6512369290308345e-11
SV2C	0.48263657505197766	0	0.008828306843338922	6.892019919761655e-11
CD36	0.5338722078765499	0	0.08840093344130902	0
GP6	0.4801922834111619	0	0.007722149818178317	1.1589730771167118e-08
CD47	0.612235188782875	0	0.3949564581416014	0
AGRN	0.5022286549360724	0	0.13999172916701536	0
DAG1	0.5020787227611476	0	0.1753452459465191	0
HSPG2	0.5468511804760369	0	0.21158791572260796	0
ADGRE5	0.504565829834096	0	0.16378002063914276	0
CD55	0.6522725470613727	0	0.3797138989288386	0
ALCAM	0.5348314659358634	0	0.2599529587972715	0
CD6	0.5030818062415294	0	0.1388860336198153	0
APP	0.5740984609251072	0	0.323124756443282	0
CADM1	0.4989613066928986	0	0.07446341386213438	0
CADM3	0.517204810214926	0	0.011588917298612809	1.10114284287457e-17
CD22	0.4741828340874711	0	0.02817409739725088	2.805944869890627e-96
PTPRC	0.487475806825548	0	0.11673437296760748	0
CD226	0.4729123551899306	0	0.07906317399491151	0
NECTIN2	0.5021667882852111	0	0.1676692513255562	0
PVR	0.49934702418862725	0	0.16329297549862642	0
CD34	0.5356817215675576	0	0.16911428679680626	0
SELP	0.5204627000894891	0	0.09549525598697495	0
ENTPD1	0.5266255138378821	0	0.20506930188460445	0
ADORA1	0.4728039438185989	0	0.02491041341352002	1.131146005714838e-75
ADORA2A	0.4790761452499682	0	0.07005746448858936	0
ADORA2B	0.4867018119415663	0	0.10182269952240695	0
TMIGD3	0.46488672495459016	0	0.027997071551987374	4.270679584344353e-95
CD40	0.5029516318157647	0	0.13069848991208363	0
MRC1	0.5056255340602918	0	0.11624039511930892	0
CD46	0.5718105449166275	0	0.33850323181450664	0
JAG1	0.533167893972778	0	0.15295296713057827	0
CD48	0.4941699674170392	0	0.13811600174187752	0
CD80	0.50846287267304	0	0.14422207441985915	0
CD274	0.4899322757504473	0	0.08595944871057433	0
CD28	0.4930437767012397	0	0.13513242256403948	0
CTLA4	0.48301771344848043	0	0.07863634064325103	0
CD86	0.4952641995138457	0	0.10837766943929919	0
CD96	0.4990589284798501	0	0.12659869716679462	0
NECTIN1	0.511742112699445	0	0.20640742777101165	0
CD99	0.49197811735682717	0	0.10900475362800643	0
PILRA	0.4835126765987943	0	0.06687781257206935	0
CD99L2	0.4830206943955722	0	0.04295436452322445	2.997620406509204e-221
CDH15	0.4805865299595633	0	0.00789426556171438	5.449550807403517e-09
CDH4	0.4792638047592147	0	0.005065206026112447	0.00018220593756068467
CDH2	0.48590257465822345	0	0.10975647093292788	0
CDH1	0.5701503046373868	0	0.3277880496724417	0
KLRG1	0.4827637103782153	0	0.04641648268561303	4.908826230305579e-258
CD1D	0.4839334732492314	0	0.08233631721642232	0
CEACAM5	0.8459527324369678	0	0.6889389408057359	0
CD209	0.5020960687647702	0	0.11816493899259181	0
CEACAM1	0.5649077788439483	0	0.28361502026964464	0
CD8A	0.4996895091524784	0	0.10492846853083909	0
SELE	0.5760805794017175	0	0.036002634021479255	5.277974427455559e-156
CLDN11	0.4836070844257692	0	0.014358914131329215	2.684973877825641e-26
CLEC2D	0.5021438150644887	0	0.1485641395274642	0
KLRB1	0.5256485232026893	0	0.1543314622222223	0
CLEC2A	0.48003365155362215	0	0.005338865808640819	7.990344646431338e-05
CLEC2B	0.4945058567416427	0	0.13603804478890813	0
CLEC2L	0.4577068768443865	0	0.03888610613650671	1.1349005556826993e-181
CLEC1B	0.48189475001303406	0	0.004178949461186564	0.002017378488943594
NFASC	0.48699725897092005	0	0.06841928302926786	0
CNTN1	0.46816856738906665	0	0.0309867975591387	4.611298087804045e-116
CNTNAP1	0.4824395184687398	0	0.06164015616210603	0
CNTN2	0.4802711980783265	0	0.0015546342783240245	0.2506986849669307
CNTNAP2	0.4712436110893329	0	0.01900507942821169	8.465817661507902e-45
L1CAM	0.5429501312805063	0	0.016769981561928358	2.9056073763388483e-35
NRCAM	0.45657944874755146	0	0.03751075598700322	3.5024581107074765e-169
CSPG4	0.5251755786156919	0	0.15813153040051908	0
DSC1	0.4783857018567399	0	0.00623164853167212	4.137653435825877e-06
DSG1	0.4806383446295332	0	0.006395298757060465	2.29817524668574e-06
DSG2	0.5697669444891119	0	0.3272877090881523	0
DSC2	0.5230760268803284	0	0.2149844008635233	0
DSC3	0.5016431787409715	0	0.15948357898824475	0
EPGN	0.48384585409200626	0	0.007478743442427868	3.279811900950187e-08
EFNA1	0.611189217732661	0	0.35791978377036293	0
EPHA1	0.49226717459855024	0	0.13341867800714247	0
EPHA2	0.549032024363186	0	0.23102936310751884	0
EPHA3	0.4849818492822435	0	0.07883017525986097	0
EPHA4	0.480893107931256	0	0.03354673247705762	1.0605197030226599e-135
EPHA5	0.49075796700326274	0	0.0040992538443658435	0.002455455061728491
EPHA7	0.48244536689718326	0	0.044222320789474905	2.1672815024667487e-234
EPHA8	0.4787687395500785	0	0.005611990056811661	3.3760509444217926e-05
EFNA2	0.49517935772880045	0	0.14321461623442816	0
EFNA3	0.5035387772546454	0	0.17025275397503048	0
EFNA4	0.4891007112056014	0	0.11602724760777959	0
EFNA5	0.4825424542361035	0	0.027484969309666027	1.0213463533798797e-91
EPHB2	0.5123826281164378	0	0.20839837014157125	0
EFNB1	0.4972137596786877	0	0.14637853568774495	0
EPHB1	0.4767682507339459	0	0.01812503216371853	6.651596541783275e-41
EPHB3	0.5549529805580953	0	0.27839508379366257	0
EPHB4	0.4974147780679993	0	0.1596763102830835	0
EFNB2	0.5241241118088349	0	0.1845277580734162	0
EFNB3	0.4439150144493503	0	0.01585796848787301	1.0366638870551126e-31
EPHB6	0.4699075669872745	0	0.03540365335344158	6.403365556693943e-151
ESAM	0.5259190185532645	0	0.1680804771355683	0
ICAM1	0.5494064402805833	0	0.18765356279237747	0
ITGAL	0.5115281507877784	0	0.16777415076905303	0
ICAM2	0.49113467634719127	0	0.10205176618815467	0
SPN	0.5018896767287688	0	0.14080412896743066	0
ICAM5	0.4794686466599177	0	0.012986729895013678	8.331041053383559e-22
ICOS	0.49982062062058014	0	0.1233733974808706	0
JAM2	0.5077479346071562	0	0.12029958684581755	0
JAM3	0.48777422977829893	0	0.10581972414159725	0
F11R	0.5307367581531577	0	0.2645140592904668	0
LCK	0.4896147482934532	0	0.12201361508483871	0
MADCAM1	0.47233514168742285	0	0.022428116449498436	1.0875142815589798e-61
CD8B2	0.4693425225392812	0	0.018239937400435165	2.1120875111670955e-41
LILRB1	0.489661235227237	0	0.0950215716278477	0
LILRB2	0.5038811380937365	0	0.11361243861437638	0
KIR3DL3	0.4799266956568238	0	0.0013515892423027734	0.31797280297899577
KLRC1	0.48039625061219376	0	0.005747122333459491	2.1729094446526326e-05
KLRK1	0.5136691830441531	0	0.09432433213232554	0
ULBP1	0.4795047494972	0	0.006948463948396574	2.8366752261228995e-07
RAET1E	0.4810490230991883	0	0.008967401473156741	3.454529477394805e-11
RAET1G	0.485882588942507	0	0.0038236351838044124	0.004726112639096463
MPZ	0.49770793897760784	0	0.02353670694037737	9.374125385926365e-68
MPZL1	0.5099380891906818	0	0.21653159480605527	0
NCAM1	0.48613857760843776	0	0.03951451002580517	1.580272629000251e-187
NCAM2	0.46734530656368545	0	0.04709174884496547	1.5246085686950622e-265
NECTIN4	0.48731478077984075	0	0.11698057944362965	0
NECTIN3	0.49628386092247145	0	0.12890293535805938	0
TIGIT	0.4991903498716973	0	0.10036415097066341	0
NEGR1	0.4849115816019482	0	0.05926391698123278	0
LRRC4C	0.4800520109413674	0	0.0065370390947103	1.3653827403037635e-06
NTNG1	0.48416293765878027	0	0.006945740909880355	2.867174274025172e-07
LRRC4	0.4797274113688055	0	0.07268822441006319	0
NTNG2	0.4780899777316814	0	0.03823507914278485	1.0542489122535236e-175
LRRC4B	0.4733803509366695	0	0.04530553247308129	6.401991745785796e-246
PTPRF	0.5336241560322031	0	0.26114150080879855	0
HCST	0.47483034525077644	0	0.0447123486371764	1.4280401203250576e-239
DLK1	0.4821601574741571	0	0.0027404573751162596	0.042886727635611716
NOTCH1	0.5028668429956272	0	0.1677071927343122	0
NOTCH2	0.4857734478095951	0	0.06144765778645539	0
NOTCH3	0.5915997547186747	0	0.2794340937944146	0
DLL1	0.5020322066881544	0	0.12476853656779707	0
DLL3	0.4809309776854591	0	0.008416248478126637	5.018692774520238e-10
DLL4	0.5038009680432107	0	0.09123935006053364	0
JAG2	0.5059016425651641	0	0.1819907291356814	0
NRXN1	0.5273755620533845	0	0.04517302704433822	1.7049062319061927e-244
NLGN1	0.48093376390338854	0	0.0034202282499924247	0.011501893426985125
NLGN2	0.4858336314675618	0	0.09877084911020591	0
NLGN3	0.4849190404824948	0	0.009077127106878115	1.9888115474383502e-11
NRXN2	0.4821874057963711	0	0.0677993404311204	0
NRXN3	0.48434768036907205	0	0.04883291677685941	2.1017145304664567e-285
OCLN	0.5137226212388983	0	0.18444070296064624	0
PDCD1	0.468814436984136	0	0.05464853038289016	0
PDCD1LG2	0.47179429721477	0	0.05236190988296158	0
PECAM1	0.6119670995539035	0	0.3106842486832683	0
PTPRM	0.5087207251626223	0	0.1396155695492368	0
GLG1	0.4893171884873268	0	0.13042762808941377	0
SELL	0.5498048090348215	0	0.2307195804878616	0
PODXL	0.5471017102729806	0	0.18446784493737284	0
SELPLG	0.4935866557903251	0	0.13557710890317273	0
SEMA4A	0.4858313123214066	0	0.08184086901622617	0
PLXNB1	0.5205589022652819	0	0.2327674391034865	0
PLXNB2	0.5353849688419173	0	0.26240580126811297	0
SEMA4D	0.48797399648949946	0	0.10381867101291618	0
SEMA4C	0.49781872749033695	0	0.15202491801453683	0
SEMA4G	0.48888925180030623	0	0.10458712903216008	0
CD72	0.48110794183879213	0	0.05357586947022342	0
SEMA5A	0.5052121878234473	0	0.16178361846106284	0
SEMA5B	0.4650264880391764	0	0.025011154577576907	2.852546057017741e-76
SEMA6D	0.4883776757908281	0	0.10458034646863448	0
KDR	0.5225103881592085	0	0.14191199550927894	0
TREM2	0.4958320169254851	0	0.06490939986207118	0
SEMA6A	0.48731906873857145	0	0.09144492012616542	0
SEMA6B	0.49901746796486407	0	0.11867680342133527	0
SEMA7A	0.500537389799456	0	0.05019643509781712	1.8391225620806676e-301
PLXNC1	0.5008256546772989	0	0.13008479144550925	0
SIGLEC1	0.4889344398671597	0	0.061291455007904005	0
THY1	0.5930860962089963	0	0.32041262680031596	0
VCAM1	0.5339376189810484	0	0.19054274902840415	0
VSIR	0.49174511853821457	0	0.11470812801826684	0
IGSF11	0.4736888331721305	0	0.011260642475502595	8.775972617422393e-17

## Sheet: Fig 2C_CRCssim
	FineSTSSIM08um	iStarSSIM08um
TGFB1	0.7037411533667739	0.6101716606347859
TGFBR1	0.6020547317534387	0.31441346083926297
TGFBR2	0.5406492721723133	0.2327961626628446
TGFB2	0.8899487738530337	0.9020476530084722
TGFB3	0.8898763469138323	0.8262855255971469
ACVR1B	0.6466648421423326	0.35492561502798936
ACVR1C	0.8966205338501498	0.9498143968214443
ACVR1	0.6837474714500021	0.6255377223295043
BMP2	0.8911031145641704	0.7973249229817619
BMPR1A	0.6295065769982706	0.5098144119389582
ACVR2A	0.665667816808682	0.5485844479155485
ACVR2B	0.6943800443448344	0.5557519562997189
BMPR2	0.6391543648360649	0.3572273927149904
BMPR1B	0.9368370620185223	0.9785519101992629
BMP4	0.8070443313960055	0.6434450467044004
GDF5	0.9601387735552435	0.9937305913595058
GDF6	0.8370209672553822	0.99165514785125
GDF7	0.9464136791168141	0.9898284584150998
BMP15	0.9654895736916699	0.9957226368158484
BMP5	0.8915475161086319	0.891196931835004
BMP6	0.906797655009444	0.904872786152404
BMP7	0.9271986938921669	0.8993411660009896
BMP8A	0.8792477519186322	0.801074384503409
BMP8B	0.8040723289541186	0.7747343354145179
BMP10	0.9633319277326645	0.9935488929015893
ACVRL1	0.6360678951916011	0.49922003261744186
GDF2	0.8905185282021058	0.997150544410391
GDF9	0.842115667078705	0.9831105382618334
GDF10	0.8881540613650178	0.9934465211201283
GDF11	0.7223239463793146	0.5620874697651195
GDF15	0.7549324117416423	0.4897856391423651
MSTN	0.8689837928902788	0.9812261213270995
AMH	0.8991891745719521	0.9642809977015135
AMHR2	0.885785854718425	0.9943298461358272
GDNF	0.9599157177820288	0.9773830461093259
GFRA1	0.8983463544228169	0.9590600747816262
NRTN	0.916128129197427	0.9684505746066376
GFRA2	0.9250478666935013	0.9788335052784745
ARTN	0.9088221022025755	0.9718674940156236
GFRA3	0.9110275440042349	0.9608854954197457
PSPN	0.9122749509685958	0.9698504156959991
GFRA4	0.8857904415258842	0.9978424473636845
NODAL	0.9166515820771809	0.9823217366889765
GDF3	0.8893136563217193	0.9960108193171112
INHBA	0.8871486959449295	0.6261788290291515
INHBB	0.9252658622046747	0.9782430861513369
INHBC	0.8910161404699206	0.9991450249472043
INHBE	0.9410626037085049	0.99135080514499
WNT1	0.9674914193192389	0.9965801036273968
FZD1	0.8836678101916212	0.8740109749286323
LRP5	0.6252573566290925	0.2979544980839197
FZD10	0.9723033069627176	0.9876481921138368
FZD2	0.8983272170607712	0.9597786022687654
FZD3	0.7983780329145382	0.8747933070127064
FZD4	0.8461337395834515	0.7869530971158739
FZD5	0.688613680578099	0.5422461789814134
FZD6	0.7359876460448301	0.6770305597411167
FZD7	0.7357324899325433	0.7554995204588391
FZD8	0.8635544796012786	0.8251287955863277
FZD9	0.8842142118223999	0.9949524664969375
WNT10A	0.935982806740037	0.9425326360957409
WNT10B	0.962729556298721	0.9815461488493368
WNT16	0.8845375982383895	0.9956430657793154
WNT2	0.8526206016259792	0.8150595396456152
WNT2B	0.8518393316926964	0.8302838881951949
WNT3	0.8101740011438527	0.9035986093349556
WNT3A	0.8921154040152466	0.9980053421674582
WNT4	0.8952344932711215	0.8918015816847014
WNT6	0.9201532808012202	0.9205604332311347
WNT7A	0.9632512810812927	0.9930612297464363
WNT7B	0.9615996371125892	0.9937306849726419
WNT8A	0.8868883334295031	0.9973540020137205
WNT8B	0.8861487604774624	0.9954409467263714
WNT9A	0.9268818186653703	0.9536334781270152
WNT9B	0.9465038008814793	0.9897406269692915
LRP6	0.6622399816476431	0.49765365304209785
WNT5A	0.8588625107138367	0.752669784753414
MCAM	0.8128136523714108	0.6741418724179782
WNT5B	0.9226804226074944	0.9378715608579273
WNT11	0.8057323691334378	0.6429290662955228
EGF	0.8831633015092162	0.9375896217677293
EGFR	0.6651478816851915	0.4570705638756928
ERBB2	0.6740261837337208	0.376708336535007
TGFA	0.8259555125391721	0.9087451065142621
AREG	0.6944316789731771	0.2779230103950796
BTC	0.7531623976059746	0.8150641125741339
ERBB4	0.8858206526196059	0.9957258713768675
HBEGF	0.8314878956544032	0.7846793042058718
EREG	0.7088211909769523	0.26466182777254355
NRG1	0.951858851859036	0.9035202057353635
ERBB3	0.6617556777146253	0.29173386245855626
NRG2	0.9642502966629486	0.9874216547098601
NRG3	0.9644185111782049	0.9943158557981442
NRG4	0.8870232231651546	0.9957660091479741
ITGAV	0.569314066875544	0.32944285238744964
ITGB3	0.8679445839587332	0.78627967035674
FGF1	0.8433286729245678	0.9808544354984119
FGFR1	0.7756486971851485	0.6611841398307667
FGFR2	0.8715377561510155	0.8350991688424545
FGFR3	0.8388302422370877	0.8317153813419454
FGFR4	0.7228515691187338	0.5995529872093243
FGF2	0.8758723602645799	0.9291689330071243
FGF4	0.965968754107913	0.9946580613225904
FGF5	0.8857588240179138	0.994056913951937
FGF6	0.8846597818559715	0.995847976419349
FGF7	0.8648574559385915	0.7244996808983157
FGF3	0.8870923618754263	0.9988193719673228
FGF10	0.8968275373198777	0.941157090581977
FGF22	0.8886619774705924	0.9951560607443141
FGF8	0.8854825095669817	0.9959293998106423
FGF17	0.8847515647771573	0.995685116050122
FGF18	0.868196291560609	0.8915145315877328
FGF9	0.919201453446838	0.9718466869121989
FGF20	0.908193980722957	0.9198326489942809
FGF16	0.8900120783261095	0.9978017920461109
FGF21	0.9654811580219888	0.998859429389812
FGF23	0.8857792880756172	0.9980052953518055
PDGFA	0.7195380386483632	0.5319800660700355
PDGFRA	0.8085214591363342	0.6496788678970915
PDGFRB	0.7925076898551884	0.6154626505248776
PDGFB	0.9017887747664638	0.8101695333662721
PDGFC	0.8222466217302253	0.6932860370839513
PDGFD	0.8483333437746935	0.8345733109949586
VEGFA	0.6813779546999711	0.34451080854584065
VEGFB	0.5399262818134872	0.2941057709235106
VEGFC	0.8969015510845594	0.8331392082610317
VEGFD	0.9564078391795238	0.981733919191879
PGF	0.9251024339948818	0.8126239163992776
IGF1	0.8946401658868464	0.7991285265103013
IGF1R	0.6125353319200558	0.3507027347496107
IGF2R	0.5788972592550757	0.30277657946683234
ITGA6	0.6306876329891709	0.22632474012642798
ITGB4	0.6584212467907099	0.3040133127130032
IGFL3	0.8870784322197631	0.9968655911265861
IGFLR1	0.7127845669959944	0.7082646932477417
INS	0.8766694511690348	0.994045099180693
APLN	0.9451779250013245	0.9585469583980306
APLNR	0.8937685671732072	0.8391658863560543
DHH	0.9346700064120336	0.9792477625789672
PTCH1	0.6929560069879841	0.5415317125395287
IHH	0.7442544752376611	0.621369631331643
SHH	0.8718394967262649	0.8819960724119889
PTCH2	0.9475187643936619	0.9831033678335239
CCL5	0.8541328086295324	0.6623071234852214
CCR1	0.8959554116954123	0.8917653216813561
CCL3	0.9537608918589892	0.9281712702346113
CCL3L1	0.9734509678517627	0.9881430389231844
CCL8	0.9577956983099662	0.9388876914394305
CCL7	0.9518842808826483	0.9894782094653665
CCL13	0.9121235491006557	0.9621812578113239
CCL14	0.9461881433182545	0.8885711716367326
CCL15	0.727664245534621	0.6178399604717213
CCL16	0.8825929376204363	0.9926323417788918
CCL23	0.9608865242160594	0.988717872866564
CCR2	0.9134246558534868	0.9159259565043891
CCL2	0.8853088476786933	0.8473101862068546
CCL27	0.9564151901895231	0.9838448972390864
CCR3	0.9546199963072698	0.9835598284609177
CCL11	0.9109223216231108	0.8649107073499236
CCL24	0.8883573844218717	0.7333620566093688
CCL26	0.9621423713196339	0.9902708816361917
CCL28	0.8033011935962657	0.5598376777417349
CCL17	0.9978692012681414	0.9917466632418569
CCR4	0.9191850491490646	0.8987285073980538
CCL22	0.9867062520714113	0.9651368085905819
CCL4	0.9345694748920872	0.9217563835532759
CCR5	0.8815849399053538	0.8696221038062092
CCL20	0.8828489401317161	0.6841347561300248
CCR6	0.9078351897437756	0.9063680208236886
CCL19	0.982257117717404	0.9118232603427858
CCR7	0.9538493764938748	0.9321724043218885
CCL21	0.972000396616288	0.9265342806238795
ACKR4	0.9494572911855874	0.977393774395158
CCL1	0.9656489041359382	0.9947218309053285
CCR8	0.951423292861583	0.9708721000332255
CCL25	0.8884001180897596	0.9937313999704962
CCR9	0.8811551664808921	0.9918582792442139
CCR10	0.9286535968390995	0.9683897063433355
ACKR1	0.9546686545955005	0.9002332694163083
CCL18	0.9802140915978298	0.9543119923932779
CXCL1	0.7929818743005198	0.395459158963279
CXCL2	0.7379592543180168	0.35848249249461867
CXCL3	0.7553061477078122	0.35280545584744294
CXCL5	0.9913926034942472	0.9722166828987248
CXCL6	0.9724739949881442	0.927270962841229
CXCL8	0.9524021766461412	0.8743584832378257
CXCL9	0.9595213880512031	0.8827428816766367
CXCL10	0.9735481205544644	0.9225546397548131
CXCL11	0.9571611305295852	0.9272106341833461
CXCL13	0.9843984794743117	0.972764475465023
ACKR2	0.9113780017756574	0.9549989207492693
CXCR1	0.9360793912460978	0.9542367909590918
CXCR2	0.9090596806654542	0.96512551315668
PPBP	0.9617847906544837	0.9528205912353045
PF4V1	0.9662677238753602	0.996254398800617
CXCR3	0.9138027773943668	0.9156075800272315
PF4	0.9145319120986464	0.9673913880981495
CXCL12	0.8698962061124802	0.7643773296356177
CXCR4	0.7707250494291542	0.624397960821951
ACKR3	0.7536425084244072	0.5971657084647106
CXCR5	0.9645833188833388	0.9820573173890537
CXCL16	0.6845718428132109	0.5246390017379781
CXCR6	0.884551837263594	0.8761653470221568
MIF	0.6015142540181676	0.21967782266278948
CD74	0.6623559318669363	0.31030541680608476
CD44	0.5607078568690453	0.25551208248580504
CX3CL1	0.8745143214313416	0.8840966215531662
CX3CR1	0.9471009914913552	0.9641373060864314
XCL1	0.8977933934652428	0.9626165347362197
XCR1	0.9567347306590678	0.9791272253796627
XCL2	0.9616950019292096	0.9943350736510806
IL2	0.9508780974900793	0.992305933358388
IL2RA	0.9332784067596137	0.868205111670867
IL2RB	0.8935111443645869	0.8015454983843434
IL2RG	0.6143662375736912	0.3571851826494067
IL4	0.9669825847878794	0.9976790611377129
IL4R	0.8478558406903518	0.8596781004643025
IL7	0.735008958924661	0.5938671818992949
IL7R	0.8659032724467801	0.7231838320560083
IL9	0.9850396541128406	0.9980948366962021
IL9R	0.8306379053556049	0.9893212633802799
IL15	0.8884883925438135	0.9074314895432694
IL15RA	0.8042760707368535	0.7633249428068593
IL21	0.9695661189891084	0.9888627744266155
IL21R	0.8923457385461513	0.8685157981044226
TSLP	0.9126368799221237	0.9575721625419389
CRLF2	0.8907200985171511	0.9967026656662443
IL3	0.9656221635685972	0.9960390263808809
IL3RA	0.8369598334418813	0.7552909085623596
CSF2RB	0.8534931875441905	0.7545532605038364
IL5	0.9933159080510854	0.9901021969697164
IL5RA	0.9435472185509023	0.9821833048798758
CSF2	0.9866250838807419	0.9814253104546724
CSF2RA	0.777173789331344	0.6881890311587084
IL13RA1	0.5659827729444127	0.3431224629968923
IL13RA2	0.9795708690592134	0.9666987803831487
IL13	0.9661959797114457	0.9955206846691936
IL6	0.9626702582153397	0.9493568434450966
IL6R	0.830521140427055	0.8200504715796076
IL11	0.973346170108551	0.9708405254809258
IL11RA	0.8139317745585533	0.855144945349347
IL12B	0.9655156321284757	0.9945855190573286
IL12RB1	0.8836597993709643	0.8603354368338523
IL12RB2	0.9260599945201907	0.9687475260327999
IL23A	0.9255580077034969	0.9766492141582812
IL23R	0.9098668961850662	0.958365684260963
EBI3	0.9269125245624272	0.9390644722547443
IL27RA	0.7261519762130226	0.6302456653977039
IL31	0.9643175936473233	0.9951553766260789
IL31RA	0.9421565637290956	0.9891717116068597
OSMR	0.7539400930042232	0.6492411186975363
CNTFR	0.8808666265475088	0.9927537382284798
LIFR	0.876718755002834	0.878012206177377
CLCF1	0.8197130334932737	0.8121459868249654
CTF1	0.8304582918292395	0.899082849636457
LIF	0.7764465924912135	0.7528566431718422
OSM	0.9521874595828008	0.9277138958649204
IL10	0.9502797854666069	0.9723122417282062
IL10RA	0.7886086723804244	0.7397027830012101
IL10RB	0.6668594467885856	0.5745455679244416
IL19	0.8786358939168019	0.9934870957166363
IL20RA	0.7268385977431884	0.6194991537233376
IL20RB	0.8271732419496669	0.8967836265991129
IL20	0.9603926472947388	0.9922878593152215
IL24	0.9893684822810888	0.9909740598359549
IL22RA1	0.7739524613151818	0.709125802608347
IL22	0.9971578345328244	0.9911413507846663
IL26	0.9403373657616512	0.9529002908351534
IL1A	0.9676048894181064	0.9600408138295576
IL1R1	0.6943273251915227	0.5081054642970775
IL1RAP	0.8596455029007741	0.7114260891757352
IL1B	0.9303483707523311	0.8460216223082008
IL1R2	0.8958133383555646	0.8406982230423311
IL1RL2	0.7628292198389219	0.6953192425015337
IL1F10	0.8866141803023037	0.9977202896495749
IL37	0.9037731587554828	0.9313165878128068
IL18R1	0.8535259231352288	0.9114651098300314
IL18RAP	0.9089720282376087	0.9216691286483527
IL18	0.7029170599350688	0.45811004343317785
IL33	0.8082725037129418	0.7927329435330013
IL1RL1	0.9533554178088731	0.9564356193598996
IL17A	0.992617398960019	0.984211456882504
IL17RA	0.701086229740335	0.6400692036227532
IL17RC	0.704179760255431	0.6649081352333971
IL17F	0.9956522145422909	0.9840297112073727
IL17B	0.9189933055343271	0.9735770665973911
IL17RB	0.7788328049449892	0.6591669825173777
IL17C	0.938537757183715	0.9949241539792161
IL25	0.8884427577690992	0.9971505465554587
IL34	0.8712575161837047	0.9340130386359008
CSF1R	0.749203173980493	0.6192673222254896
CSF1	0.8687046691136543	0.7947625830099295
IL16	0.8176346027660774	0.7435494786763163
CD4	0.7521773446133235	0.5646767725382698
EPO	0.8798823659002463	0.9948710129496251
GH1	0.8903642837799811	0.9988601017651498
GHR	0.9020541023164373	0.9349591782622216
PRL	0.9636404039432706	0.9943872228191717
PRLR	0.708372424386687	0.5384668821689125
THPO	0.9528270810311544	0.979611330826439
MPL	0.8820115234479375	0.9929804301206663
CSF3	0.9855301994632751	0.9884854465003574
CSF3R	0.832107993520578	0.7687142181911356
IFNB1	0.9614223703517898	0.9902292292313071
IFNAR1	0.5448445339812459	0.2818985815490521
IFNAR2	0.6965278865734019	0.5991826850818789
IFNW1	0.8874180502323104	0.9965800692219007
IFNK	0.878089054220002	0.9901087138194283
IFNE	0.8819643220310195	0.9961734554068543
IFNA1	0.9614749637648585	0.9921106731544181
IFNA2	0.8816450086278075	0.9910041501981138
IFNA4	0.8815055372994257	0.993487133072574
IFNA5	0.9599725230927879	0.9883171891556964
IFNA6	0.9641827192088538	0.992346874729965
IFNA7	0.8904167090415935	0.998005273927149
IFNA8	0.8838365502414677	0.9942604735885867
IFNA14	0.8894424755637009	0.9966213883537173
IFNA16	0.9602822981261718	0.9893504703363738
IFNA21	0.9650815679423648	0.9947340689474291
IFNG	0.9942209353644739	0.9956350778335306
IFNGR1	0.6404765826047264	0.4008569832410275
IFNGR2	0.5439481350347809	0.2638891368100587
TNF	0.939225108199381	0.9565959795438472
TNFRSF1A	0.5097491425248171	0.27923115934116244
TNFRSF1B	0.6925450950552514	0.6025270973692686
LTA	0.9439360229597072	0.9882799938092882
TNFRSF14	0.6360670044403376	0.502886324638016
LTB	0.879203930623895	0.8000711618718553
LTBR	0.5734239115169775	0.31264923728426236
TNFSF14	0.9217553659221548	0.9330264765234616
FAS	0.7238453901671328	0.6391881107496882
TNFSF15	0.7506018079237645	0.7877766266293913
TNFRSF25	0.6932341176897828	0.610549042283188
TNFSF10	0.7172261968068218	0.5082273053058539
TNFRSF10B	0.6956843435481738	0.514403686219915
EDA	0.7633467436443948	0.5880329195465
EDAR	0.7830378763891223	0.6824510129062841
EDA2R	0.9462168410238516	0.984990209282942
NGF	0.8875617149183068	0.9885664167751418
NGFR	0.9604478471492022	0.9771300017433839
KLK3	0.9650969051959364	0.9962549169172302
TNFSF11	0.9369464440034873	0.9194610998480437
TNFRSF11A	0.8617272381145216	0.8324038245496431
TNFRSF11B	0.9535157599445844	0.9051363614752188
TNFSF12	0.7578578751757813	0.6739330317133789
TNFRSF12A	0.6804711456417063	0.5125270742329153
CD70	0.9623056930933492	0.9632260548832267
CD27	0.919818946363276	0.8657973702165686
TNFSF8	0.9038704897588797	0.9598419737064998
TNFRSF8	0.9375289663967656	0.980249413573342
TNFSF9	0.9292731368764138	0.987727148646787
TNFRSF9	0.9343027227730913	0.9209259186851503
TNFSF4	0.9118945390450126	0.8797188164966531
TNFRSF4	0.920262101973235	0.9222745520952614
TNFSF18	0.9272499449224775	0.9742321222358038
TNFRSF18	0.9148487114424471	0.9209105284432714
TNFSF13	0.7075275956851391	0.49142271423053596
TNFRSF17	0.9121807905187616	0.8434028971603675
TNFRSF13B	0.9527317520526679	0.9572598742658557
TNFSF13B	0.8603179580004138	0.8422657735229558
TNFRSF13C	0.9182702523310771	0.9639113022705484
CD40LG	0.9313076409560632	0.9204285961079794
ITGA2B	0.9612688583263239	0.9892797087237483
ITGA5	0.8070418805979428	0.5760085517941312
ITGB1	0.5666587439910098	0.34810429674816895
ITGAM	0.9087067980841421	0.9137175507100388
ITGB2	0.8550453522094178	0.7871484685667386
SPP1	0.9919139817406217	0.9626377778330628
ITGB5	0.5526560939412783	0.3090131750240423
ITGB6	0.8146777010226116	0.6968504919307635
ITGA4	0.7608248275638003	0.6000539574971493
ITGA9	0.7551350233406499	0.6157747580883243
ITGA8	0.8560173445960548	0.8162464598620461
ADIPOQ	0.9597898547321085	0.9914835738549611
ADIPOR1	0.5913813888816405	0.31639536325984335
ADIPOR2	0.6549750271276121	0.5177181495703478
RETN	0.8910989061077553	0.998004709134101
TLR4	0.8293440807050602	0.7980130083334818
CAP1	0.7577353115030484	0.6916604878665291
NAMPT	0.7406762547870217	0.48543049444444053
INSR	0.6858447370314968	0.5336411880383016
ANGPTL1	0.8963343405468195	0.9239724516985137
ITGA1	0.7257626081818936	0.5583912765226202
ANGPTL2	0.8237946212829305	0.5696776158643047
ANGPTL7	0.965325222915267	0.9928751664018853
ANGPTL4	0.9695793220382629	0.9282043719323168
CDH5	0.8898716594777851	0.8494323396808763
CDH11	0.7690655124964488	0.5247426174372052
SDC1	0.6554037267542108	0.4917455643116172
SDC2	0.7930270647052343	0.6060320573955136
SDC3	0.5721929103953223	0.4222229699950294
SDC4	0.7265506713579255	0.46430831492328567
ANGPTL3	0.937221619780418	0.9860276653608375
ANGPT1	0.8333259096116585	0.8748003550313528
TEK	0.8745643593760395	0.8673352049164291
MDK	0.6332933278754332	0.31778804856663523
PTPRZ1	0.9614703577289851	0.9873582269975056
LRP1	0.5780709798382249	0.35008414981243735
NCL	0.6736632155621706	0.40802041981017706
ALK	0.9626933129525744	0.9897883807200368
PTN	0.9111220532228562	0.9230837923099179
POSTN	0.8873834789022543	0.7283976986602967
AGT	0.9159632713873787	0.8334337929943776
GRP	0.9009560303673688	0.9584290384780132
GRPR	0.8837677802323044	0.9913293075822084
NMB	0.7746180594515775	0.7333568581113582
NMBR	0.8841329961382498	0.9948709808686539
KNG1	0.9499192308953585	0.9878352835329135
BDKRB1	0.8908601607916088	0.9259705854080068
BDKRB2	0.8049023307048674	0.7358091168247582
C3	0.8814514675829044	0.7924266000682855
C3AR1	0.8429065653633048	0.7966349858495297
CR2	0.8550137761569991	0.9926031961821059
ITGAX	0.8768687842949302	0.7486135642640837
C5AR1	0.8551452556766288	0.7904615922444442
CCK	0.8860386875825215	0.9977203641006099
CCKAR	0.8902124435136675	0.9962143626075046
CCKBR	0.9666098291783457	0.9965210629973863
EDN1	0.8056810836860638	0.7117387914259331
EDNRA	0.9037172789382044	0.7810689073172354
EDN2	0.9437125984985609	0.9877294245004249
EDN3	0.9069467049585967	0.9335755686243218
EDNRB	0.8381741261974608	0.8194445637620622
GAL	0.9315519379068788	0.6687933387745266
GALR1	0.8884207290523947	0.9951554463057387
GALR2	0.96160067546632	0.9929165544585513
GALR3	0.8851273294280242	0.9964585624473347
GALP	0.8909685747076241	0.9986972835192184
GHRL	0.7993048467357365	0.9705685756424347
GHSR	0.88907129562608	0.9974354698718163
KISS1	0.9204525956924713	0.983050541653084
KISS1R	0.9387698020530115	0.9894568156311218
POMC	0.953657911324636	0.9897758979187239
MC1R	0.8203754271520703	0.8900383404276669
MC2R	0.8882498979269212	0.9963364527937472
MC3R	0.929987687537334	0.9920211180120744
MC4R	0.9670767694112571	0.9938644258377956
MC5R	0.8825152361330098	0.9954408373086776
NMU	0.9297075810915731	0.9289180780108112
NMUR1	0.9093294377813568	0.9621126084938963
NMUR2	0.9658423922869418	0.9945855617346336
NPFFR1	0.9654731117119104	0.9958879613600133
NPFFR2	0.9655031847518495	0.9951554612716933
NPY	0.9673320190658647	0.9974327115928624
NPY1R	0.8803369861229383	0.9846293336509606
NPY2R	0.9886999624172232	0.9927516832654395
NPY5R	0.964418271658361	0.9931608741311694
GPR83	0.8735040205674077	0.9850252197487935
PPY	0.9654850248286523	0.9965210693461803
PYY	0.9962388196958792	0.9893518530617368
NPB	0.9517025918599931	0.9863321674280578
NPBWR1	0.8884066251809035	0.9971505302259654
NPW	0.8325810991898707	0.9876415272419572
NTS	0.9803234011863269	0.9933225804653847
NTSR1	0.9449804084130553	0.9829328082266235
NTSR2	0.8897682132171785	0.9940163736275779
PDYN	0.8800057571720757	0.995725824307325
OPRD1	0.9646231673080462	0.9949241790325418
OPRK1	0.843303891094169	0.9907585130309432
OPRL1	0.8867888811167731	0.9915622690585149
OPRM1	0.9644536179392919	0.9938520598206204
PENK	0.9814858643171608	0.9870735690306874
HCRTR1	0.8896001995310298	0.9977198212581891
HCRTR2	0.8758959654275393	0.9914925899857615
OXT	0.9126496997908763	0.9795677080970598
OXTR	0.8536972173576891	0.8730022736909758
SST	0.9994728769396377	0.9954463223576844
SSTR1	0.9206631681372859	0.9083935626376838
SSTR2	0.9454200332425221	0.9811396482533379
SSTR3	0.9657428455570229	0.9959887671486689
SSTR4	0.8846352763395876	0.9972725959201346
SSTR5	0.8861749810342692	0.9964585960522678
CORT	0.8781389361670784	0.9945855209995669
TAC1	0.999370478265281	0.9965908652039923
TACR1	0.9617601476918198	0.9903807695397578
TAC4	0.9657793184443583	0.9959695158280384
TACR2	0.9455929502102433	0.9214119368032417
TACR3	0.889121804554365	0.9971504740830197
UTS2	0.9537006792611196	0.9856696233118609
AVP	0.8900153279299794	0.9994299273931152
AVPR2	0.9632123363505412	0.9925910433098779
AVPR1A	0.9492293551825484	0.9666814832118231
AVPR1B	0.8868911931843018	0.9979238442937987
PRLH	0.8910162906353226	0.9994299292020724
PRLHR	0.8926886268618291	0.9988601059620419
PRSS3	0.6540365167113288	0.364537932191899
F2R	0.8146589589089227	0.8351189497256175
CTSG	0.982208098678166	0.98050347342216
F2	0.8813350041031657	0.9951559497867927
F2RL3	0.9464767184990729	0.9552703201049907
GZMA	0.9081066901557509	0.8405803363939397
PRSS1	0.8577667806346254	0.9630322988531054
F2RL1	0.712958233533821	0.6023057326892725
F2RL2	0.9090997488832917	0.8959232558204616
PARD3	0.6131024896086484	0.48406868862658775
PMCH	0.9433509777047551	0.9907795933407297
MCHR1	0.8405701445856749	0.9902988742448362
PROK1	0.8851736737863753	0.996550924477552
PROKR1	0.8829706820400185	0.9957664970304729
PROK2	0.9437981162245371	0.9598679615503753
ADCYAP1	0.982795787709319	0.9876511761096191
ADCYAP1R1	0.9643134296570927	0.9898756394798371
VIP	0.9987089057453459	0.9957319138109095
VIPR1	0.7407970790143344	0.6036231079632134
VIPR2	0.8806787421291102	0.9183973971150615
NPPA	0.8877236271785363	0.9960108360679807
NPR1	0.9116078251390568	0.8691202098993985
NPPB	0.889483247936172	0.9974354916883161
NPPC	0.9619530606897427	0.9895257099216844
NPR2	0.8015143256422419	0.8105051493948121
KIT	0.9406265049381656	0.9102796931269742
GCG	0.9978444616679863	0.9958116361415263
GIPR	0.904828145190089	0.9638056223691954
GIP	0.8875133934920828	0.997557557324965
FSHB	0.8863342045720066	0.9954409870316011
FSHR	0.882116095615391	0.9960107221178547
CGA	0.8874417380213908	0.9971505244425266
LHB	0.892332629296408	0.9994299408270894
LHCGR	0.9618905699824101	0.9918175892921547
TSHB	0.876912079855144	0.9919810029682691
TSHR	0.9256448237409721	0.9685920486209806
BDNF	0.91577732480428	0.9775379958762818
NTRK2	0.9387420716978948	0.9682200382523449
NTRK1	0.8860896512900567	0.9892988434792926
FLT3	0.9339886142613545	0.9770947193904905
HGF	0.9225046409410156	0.9201706143413878
MET	0.8444627777222905	0.7364885497617986
NTF3	0.9224096591622691	0.96498274320421
NTRK3	0.9634166220451862	0.9823392425338772
SEMA3A	0.8475961640116012	0.8729564666998911
NRP1	0.7241259297764583	0.57151419191362
PLXNA1	0.6886316939882516	0.5432201544793837
PLXNA2	0.7432190493006776	0.6204755348450351
PLXNA3	0.6426577716759388	0.39470185335304364
PLXNA4	0.9059012844198944	0.9026909153730754
SEMA3B	0.8469845262159531	0.674237653448052
SEMA3C	0.7142669261988869	0.6339392631759577
SEMA3D	0.9485642549055074	0.9735231863372543
NRP2	0.6129635606714923	0.2795046090893727
SEMA3F	0.6931367738299508	0.42839095051446224
SEMA3G	0.9531963346461819	0.9216712743994065
PLXND1	0.7180213499742323	0.4385956226495883
SEMA3E	0.961004268191859	0.9878633255984297
ADM	0.8724648455733217	0.7722231895226298
CALCR	0.9659589655782419	0.9947215172076184
CALCRL	0.866521508714673	0.7426067939201276
MAS1	0.8893142685204116	0.9983716203949388
ANXA1	0.9026712121914418	0.7377864888778798
FPR2	0.8744754933885069	0.9131696078250742
FPR1	0.8454965537186486	0.8116569348957542
APELA	0.915163243105413	0.965935847910651
CALCA	0.9371600463149163	0.9869616027147338
CALCB	0.9803120317167955	0.9928749209189824
CRH	0.8793092271317515	0.9955448899735108
CRHR1	0.9654327552139812	0.9965800224118126
CRHR2	0.8877201062333863	0.9965806747960825
ENHO	0.9070650890597207	0.9622475400779612
GPR19	0.9198810165837402	0.980142005075669
GAS6	0.6480134736391503	0.5708968632524197
AXL	0.699121148579329	0.5089333265937376
MERTK	0.7371471455935408	0.6528990163590424
TYRO3	0.7774311770945659	0.828712784580339
GCGR	0.8890071455234867	0.9973523260093535
GLP1R	0.8897654541857559	0.9985751311991059
GLP2R	0.9309925908043492	0.9831749925542081
GHRH	0.8795728835202018	0.9938699670035759
GNRH1	0.9221140439156079	0.9547659301366684
GNRHR	0.8865406532627236	0.996580627628016
GRN	0.6023750554548442	0.3792338870660058
SORT1	0.5895301146999216	0.3402896346381076
GUCA2A	0.9723627021310268	0.8898317460083438
GUCY2C	0.687071778280925	0.32542196500585624
GUCA2B	0.988411282841482	0.9657289262290768
IAPP	0.9812343878852604	0.9942434735742639
INSL3	0.9443359259976463	0.9905072227923499
RXFP2	0.9387914824826318	0.9856937797244611
RXFP1	0.9607236482776954	0.9820277193494236
RXFP4	0.892740772551537	0.968334389875343
RXFP3	0.8873377470022147	0.9978424591476527
INSL5	0.9974493309567457	0.9955874857909028
LEP	0.8799936119651398	0.9923754152569871
LEPR	0.8537116801227324	0.8828038750809193
LGALS9	0.7364915549880076	0.6373602006155435
NPS	0.8764656618798603	0.9909227055607909
NPSR1	0.7554734059984047	0.5661587274375826
NPVF	0.9431786807515391	0.9903636514807294
OSTN	0.8784674500908569	0.9960106440788407
NPR3	0.9367263563935516	0.9490002200183998
PROS1	0.7358507451537798	0.5301469000158128
PSAP	0.66904538488712	0.3663688302277424
GPR37L1	0.8774381395041216	0.9519233886450899
GPR37	0.881845150200415	0.9910447702495885
PTH	0.878894694562163	0.9939986008734107
PTH1R	0.9625813862258971	0.9888868178897324
PTH2R	0.8925421311639316	0.998860079725824
PTH2	0.9687780448313468	0.9982897043667687
PTHLH	0.9427728796542548	0.9570395956706281
QRFP	0.8864416876427741	0.9977203467867092
QRFPR	0.8867286171642015	0.995196601434361
RARRES2	0.832448440921026	0.8559124198396029
GPR1	0.8191796767927279	0.9722806517687324
CMKLR1	0.8670014874100438	0.8398162564637607
RLN1	0.8772709143468121	0.9554914874220224
RLN3	0.889160709444932	0.9982902211539705
SCGB3A2	0.9636139316026039	0.9962949501549566
MARCO	0.979368649235086	0.9737553637334703
SCT	0.9193601985714267	0.9386045591238666
SCTR	0.8819258214208562	0.9951559811793933
SLURP1	0.8836340626976548	0.9974761235776054
CHRNB1	0.781115582074785	0.846305435079651
CHRNB2	0.8781308973088217	0.9918995965711673
CHRNB3	0.8746842493130274	0.9913703782069324
CHRNB4	0.8797147390367277	0.9918869684182926
CHRNA1	0.9355679295411378	0.9778195590885771
CHRNA2	0.9656305910085412	0.9978417805710809
CHRNA3	0.955733372704361	0.9516213090113158
CHRNA4	0.882828937766518	0.9965806838259935
CHRNA5	0.8451126717472925	0.8692687302172428
CHRNA6	0.8737169673757643	0.987177942273229
CHRNA9	0.9647453460679499	0.9948704921671302
CHRNA10	0.9217727853277854	0.9775507248646302
CHRND	0.8886011736092434	0.9965806992352486
CHRNE	0.8510429857317011	0.9915714982811259
CHRNG	0.8850997806997766	0.9960107516167067
CHRNA7	0.9324606574096701	0.9784699957133962
SLURP2	0.9762746564941581	0.9883273083168634
BTLA	0.9162796630263823	0.9643906405924441
TRH	0.8903775620012657	0.998697271215111
TRHR	0.9340286198414361	0.9926485962883002
UCN	0.9005703298963876	0.9656144622266238
UCN2	0.8493284306432304	0.9885832132481952
UCN3	0.937408721882436	0.9907474014909899
UTS2B	0.9346522377237528	0.977256526950616
BAG6	0.5559669266411829	0.2226700828560408
HAVCR2	0.8664997356906619	0.8356676330234293
COL1A1	0.8477952626540816	0.42087082285611915
COL1A2	0.8035813655236572	0.36691081165437006
COL2A1	0.8884963137038733	0.9962952001021542
COL4A1	0.8255064234148577	0.5584490734318823
COL4A2	0.7257943532742943	0.47276120285832723
COL4A3	0.9458039202148865	0.9892120916071471
COL4A4	0.9036157703169105	0.9624896984596434
COL4A5	0.8862613156231292	0.8855056211919021
COL4A6	0.9042983735988647	0.9652021238188783
COL6A1	0.719065746947189	0.39766255763661273
COL6A2	0.7644415618272469	0.32862748961326266
COL6A3	0.7721491746689605	0.39960656256827537
COL6A5	0.8830828050393702	0.9947896025895764
COL6A6	0.9617323455451581	0.9925270978176066
COL9A1	0.9313977734597841	0.9549946150055378
COL9A2	0.8845722889688056	0.9325516728849422
COL9A3	0.9084927997652115	0.844276425003168
ITGA2	0.6987137770236956	0.39059219602964934
FN1	0.7641932609816592	0.43251993517419624
ITGA3	0.6828220915778966	0.4773265548291687
LAMA1	0.9516317156250814	0.9775479430520871
LAMA2	0.8871621682865379	0.8405174735772837
LAMA3	0.9289690725588114	0.8932428925501723
LAMA4	0.7347674256454205	0.5189553374208168
LAMA5	0.7049523675799986	0.5972242422317023
LAMB1	0.600608868368102	0.38252317257404633
LAMB2	0.5673747535728659	0.320378382515873
LAMB3	0.7124368952824146	0.545534906327229
LAMC1	0.6259552582990323	0.3777672582276263
LAMC2	0.8479973824750201	0.7099951306423136
LAMC3	0.9380351971062123	0.9557489422111317
CHAD	0.9300917881958656	0.980026958409367
RELN	0.9513993154737483	0.9595797996788827
THBS1	0.8813660445225964	0.4977136273188288
THBS2	0.8649009869132354	0.5205396482433066
THBS3	0.642801230143043	0.5483237329082099
THBS4	0.9824511018041324	0.9786243259322194
COMP	0.9618931785916438	0.8638549037098721
ITGA7	0.8075991820175078	0.7714878617441264
VTN	0.9509242797648023	0.9836984629807617
TNC	0.8935330328640524	0.8040663059041465
TNR	0.9654375973632304	0.9932648274008562
TNN	0.9494857402367985	0.9897726816687143
TNXB	0.8838673065542259	0.8225394296258534
ITGA10	0.9179893585641277	0.9651581324078273
ITGA11	0.8641798596450077	0.6405859187217902
DSPP	0.9672770122255523	0.9975856793015615
ITGB7	0.8576723642813383	0.8086488264209784
VWF	0.903506095081147	0.6588098925454026
IBSP	0.9466964526870935	0.9935149915789052
DMP1	0.9661007561062391	0.9962951225246586
ITGB8	0.7858933678123403	0.5440650755022706
SV2A	0.9227961946678441	0.9559018859283671
SV2B	0.8869811693432846	0.9898226051150862
SV2C	0.961680299881403	0.9890089349719452
CD36	0.9314948941777873	0.8610566697039709
GP6	0.9546385417821285	0.9835121050347995
CD47	0.578879222727074	0.2334206534411479
AGRN	0.7193264173450786	0.4451862393522296
DAG1	0.6412783774280527	0.43819342513573417
HSPG2	0.7385469664035437	0.5573600599123943
ADGRE5	0.600004954269424	0.339042186067702
CD55	0.7739812251875448	0.5537669796471714
ALCAM	0.6230551277572216	0.27930653425297985
CD6	0.866961321884005	0.7969084809158942
APP	0.5001201665948894	0.20820021207706219
CADM1	0.8358963133265777	0.7669012197858446
CADM3	0.9703694539065422	0.9719122406155005
CD22	0.9588890677777323	0.9733509720732538
PTPRC	0.845972810296616	0.8370756174508056
CD226	0.9183636040332408	0.9354798670028481
NECTIN2	0.5925969199630726	0.3552768126170939
PVR	0.6948816902561245	0.4763411514809581
CD34	0.840553007366759	0.7674923794589172
SELP	0.93025529087934	0.9281783632172869
ENTPD1	0.7405589914613027	0.521264882182272
ADORA1	0.9288237189331051	0.9742675263285545
ADORA2A	0.8543236480981451	0.896968626111483
ADORA2B	0.7699893896211198	0.7431188352491518
TMIGD3	0.9146408615355865	0.9652191345794059
CD40	0.79084725030412	0.7209072518372673
MRC1	0.8025856774542247	0.7570162814453619
CD46	0.5854875061399233	0.23643634713217296
JAG1	0.7877503104405285	0.7074895105050234
CD48	0.8614836705539644	0.7953306879775249
CD80	0.9226872940012409	0.8990415326924012
CD274	0.8963040998112931	0.8967939463794092
CD28	0.9135504555498866	0.8773961489411347
CTLA4	0.9297073894024336	0.937450172889999
CD86	0.8544979803572357	0.837877039079447
CD96	0.837460716778103	0.8071837426368187
NECTIN1	0.6764611552382712	0.42799653345076555
CD99	0.580840321332915	0.43629571501685543
PILRA	0.8669440751493283	0.859887969088645
CD99L2	0.7724489787835755	0.7487943713786583
CDH15	0.872284728702103	0.9929740838959908
CDH4	0.8885699745299467	0.9977203782504489
CDH2	0.9195376910699624	0.913697935865219
CDH1	0.6494000162657231	0.2686607771092694
KLRG1	0.8979675208535437	0.8872387322316586
CD1D	0.8871030695843951	0.8972065043945878
CEACAM5	0.6627757525506414	0.20108481470942913
CD209	0.8558707779699957	0.8023812179350299
CEACAM1	0.786025089566464	0.5813903223874212
CD8A	0.8990003093288542	0.9026550971892114
SELE	0.9849815720297553	0.9838115770934743
CLDN11	0.9567898596777278	0.962052846625792
CLEC2D	0.740397560190913	0.6443413047907052
KLRB1	0.8444958469684416	0.7714484988585872
CLEC2A	0.8816850895293278	0.9943012013379704
CLEC2B	0.7876953154101506	0.6708545945736024
CLEC2L	0.8685422193003542	0.9597222047369943
CLEC1B	0.8894550662732512	0.99886008729934
NFASC	0.8557624386887693	0.8408475193336603
CNTN1	0.9184043594793386	0.9701285905971344
CNTNAP1	0.8685292052429779	0.83728969727788
CNTN2	0.9685402438314896	0.997434892687865
CNTNAP2	0.9072540773856754	0.9760891476711938
L1CAM	0.9726786807095748	0.9698508784529006
NRCAM	0.9493229632175761	0.9649822952244838
CSPG4	0.8697428095448838	0.8154432936055708
DSC1	0.885241916794051	0.9965399622649521
DSG1	0.961516135336381	0.995155185126328
DSG2	0.646251854401145	0.24740286499091096
DSC2	0.653430271606863	0.3816275974529151
DSC3	0.7692385720043602	0.6016687500255685
EPGN	0.9547287709103811	0.9871933511462803
EFNA1	0.7163970410593871	0.36448603135906577
EPHA1	0.7305172254943034	0.6116952200072512
EPHA2	0.7154426853948935	0.5000441312137145
EPHA3	0.906643744466988	0.9217767087794958
EPHA4	0.8699769258232292	0.9193410698658213
EPHA5	0.9644955739795181	0.9943918866210698
EPHA7	0.9347368858883778	0.946564393305169
EPHA8	0.8873879472631662	0.9965806671632694
EFNA2	0.6682897293088074	0.5610780541415447
EFNA3	0.7049190708132049	0.5151009065210896
EFNA4	0.7457647653278824	0.679521347438458
EFNA5	0.8791406008422716	0.9394459533615923
EPHB2	0.6996215201421483	0.4667343584663343
EFNB1	0.6794508584094361	0.4519436248379593
EPHB1	0.956298366074894	0.9722700831623055
EPHB3	0.8362957169754754	0.5369942107683231
EPHB4	0.6620294698724256	0.4218719371217355
EFNB2	0.6962354419462521	0.4678466021199904
EFNB3	0.8158254487140879	0.9892242743357942
EPHB6	0.9096799488531448	0.9568895476837713
ESAM	0.8411446695128023	0.7358045607676301
ICAM1	0.7958089874988188	0.6634025352969626
ITGAL	0.7915869183176052	0.713175242911342
ICAM2	0.7846602478633167	0.7074045093235358
SPN	0.8679720448251883	0.8230961935536263
ICAM5	0.9490479068284849	0.9854675214008018
ICOS	0.8987292912580652	0.8706348676651897
JAM2	0.9361880730208826	0.9232577540871191
JAM3	0.7793890069340893	0.7483803112674646
F11R	0.6376450367049112	0.2748233928597653
LCK	0.9031791795464205	0.8880946201319231
MADCAM1	0.9356516337444264	0.9798427293190928
CD8B2	0.9198332745747949	0.9724915807101012
LILRB1	0.8725013386197398	0.868715356063445
LILRB2	0.9070176671757014	0.8149628832623406
KIR3DL3	0.8909618086104806	0.9997148747801267
KLRC1	0.9618122663834012	0.9928330762232664
KLRK1	0.8636332550971624	0.8365456011524515
ULBP1	0.8761913383748128	0.9936091714684367
RAET1E	0.9548581781520442	0.9850709074321864
RAET1G	0.9665719535181833	0.997149948342804
MPZ	0.959959090952238	0.9496779137286044
MPZL1	0.6095087259109414	0.3513421990937936
NCAM1	0.9244768936202181	0.9470642381500979
NCAM2	0.9040662163686243	0.9555921376779916
NECTIN4	0.7796349633256242	0.7328813330806309
NECTIN3	0.6956597592855318	0.5261922700511216
TIGIT	0.9130392153402158	0.877343144618035
NEGR1	0.8317271384365703	0.8853511826265341
LRRC4C	0.9598083557575808	0.9891607830420092
NTNG1	0.9588122329348886	0.9858800604279971
LRRC4	0.8394307863433599	0.9027251711143758
NTNG2	0.9551459133312904	0.9477497806665773
LRRC4B	0.9276635758514393	0.9456539894061424
PTPRF	0.633216967901037	0.27317045013540703
HCST	0.8903598901643899	0.9379615607394504
DLK1	0.8890854655822471	0.9988600611233894
NOTCH1	0.6100068819928754	0.3462574319904424
NOTCH2	0.7319362222084626	0.6461425237482793
NOTCH3	0.7519019436177264	0.5340928214312275
DLL1	0.8680246739242586	0.8002482410397379
DLL3	0.8812713890886994	0.9940569395314974
DLL4	0.8233063261679163	0.7476770309805932
JAG2	0.7053016805352239	0.4455787185768921
NRXN1	0.9617030309949498	0.9390026654220274
NLGN1	0.9601194239653625	0.9873024583507676
NLGN2	0.8124129051224164	0.7777491842098702
NLGN3	0.8872169446398561	0.9886827429335949
NRXN2	0.8785844160320868	0.8806791941394407
NRXN3	0.9096320449377756	0.9169544405588267
OCLN	0.6738254573175431	0.4412027413627876
PDCD1	0.9134032102243178	0.9599635254764907
PDCD1LG2	0.8972976662539808	0.946947049397926
PECAM1	0.7572963097233468	0.556980919273323
PTPRM	0.8010431738975651	0.7052044648002087
GLG1	0.6715286517454476	0.48764146178875367
SELL	0.91695316978922	0.7790346801124656
PODXL	0.7647864524267216	0.6423226387079165
SELPLG	0.8632614668163598	0.8207070750668153
SEMA4A	0.7622862395476715	0.7059051273495897
PLXNB1	0.6579225194870314	0.3816620246809391
PLXNB2	0.520394518118013	0.2353163068685837
SEMA4D	0.7023739329361371	0.6445233466600011
SEMA4C	0.6822697478670884	0.4270516840041917
SEMA4G	0.7817271608213711	0.7401880946332122
CD72	0.90649246127505	0.9261280797291211
SEMA5A	0.6703266213633227	0.5012828001275453
SEMA5B	0.9208954805378865	0.9782485175285293
SEMA6D	0.8953260936406142	0.8848488409524308
KDR	0.9065877357671147	0.8610692318758117
TREM2	0.9293145882310816	0.9178803672766301
SEMA6A	0.7716000831989852	0.7597893266702491
SEMA6B	0.8491704018973835	0.8309850779132764
SEMA7A	0.9030308102478047	0.9067226423781862
PLXNC1	0.7830035213281984	0.6614491449521606
SIGLEC1	0.887235821571161	0.8773388593806719
THY1	0.7564327224941166	0.4418809188071878
VCAM1	0.8730989691911258	0.7503154552688523
VSIR	0.7754504664361195	0.716840562791208
IGSF11	0.8453649121010498	0.9840663776286067

## Sheet: Fig 2G_CRCrecroi
Rec.1	index	shape-type	vertex-index	axis-0	axis-1
	0	rectangle	0	22433.346785893635	40618.99247219781
	0	rectangle	1	22433.346785893635	47773.374787818
	0	rectangle	2	18270.06216154968	47773.374787818
	0	rectangle	3	18270.06216154968	40618.99247219781
Rec.2	index	shape-type	vertex-index	axis-0	axis-1
	0	rectangle	0	13318.833583545618	51527.145341795665
	0	rectangle	1	13318.833583545618	52402.34626925295
	0	rectangle	2	15006.675960001003	52402.34626925295
	0	rectangle	3	15006.675960001003	51527.145341795665
Rec.3	index	shape-type	vertex-index	axis-0	axis-1
	0	rectangle	0	22298.907497108816	56922.858994937356
	0	rectangle	1	22298.907497108816	59458.08797607469
	0	rectangle	2	13602.399277738543	59458.08797607469
	0	rectangle	3	13602.399277738543	56922.858994937356

## Sheet: Fig 2J_CRCroc
Ground truth	RCTD_common[f'{celltype}'].value_counts()
	vSM
	0 129131
	1 7823
	Name: count, dtype: int64
FineST	FIneST_common[f'{celltype}'].value_counts()
	vSM
	0 129734
	1 7220
	Name: count, dtype: int64
iStar	istar_common[f'{celltype}'].value_counts()
	vSM
	0 126051
	1 10903
	Name: count, dtype: int64

## Sheet: Fig 2K_CRCrec
Ground truth						FineST						iStar
Rec.1		Rec.2		Rec.3		Rec.1		Rec.2		Rec.3		Rec.1		Rec.2		Rec.3
Adipocyte	0.000919117647058824	Adipocyte	0.00229885057471264	Adipocyte	0.00092965602726991		CRC16_TransImp_Res1:FineST		CRC16_TransImp_Res3:FineST		CRC16_TransImp_Res4:FineST		CRC16_TransImp_ROI1:iStar		CRC16_TransImp_ROI3:iStar		CRC16_TransImp_ROI4:iStar
CAF	0.0623851102941176	CAF	0.710344827586207	CAF	0.00991633095754571	vSM	0.47779839208410635	CAF	0.5908045977011495	Enterocyte	0.471745631984889	SM Stress Response	0.3126777983920841	CAF	0.49195402298850577	Enterocyte	0.23595151896741698
CD4 T cell	0.00712316176470588	CD4 T cell	0	CD4 T cell	0.00433839479392625	Smooth Muscle	0.07111935683364255	Pericytes	0.14482758620689656	Goblet	0.10656382811270267	vSM	0.21323438466295608	SM Stress Response	0.22298850574712645	Lymphatic Endothelial	0.10026759011490634
CD8 Cytotoxic T cell	0.00907628676470588	CD8 Cytotoxic T cell	0	CD8 Cytotoxic T cell	0.000464828013634955	Fibroblast	0.06641929499072356	Lymphatic Endothelial	0.0896551724137931	Neutrophil	0.06910121202581458	Fibroblast	0.17501546072974644	vSM	0.14022988505747128	Goblet	0.09727687706595309
Endothelial	0.0458409926470588	Endothelial	0.0459770114942529	Endothelial	0.0165788658196467	Mature B	0.06283240568954855	Endothelial	0.05057471264367816	Plasma	0.06721234062647569	Smooth Muscle	0.12183055040197897	Pericytes	0.08275862068965517	Tuft	0.08909176766881788
Enteric Glial	0.00930606617647059	Enteric Glial	0	Enteric Glial	0.000154942671211652	SM Stress Response	0.061100803957946814	SM Stress Response	0.04367816091954023	Epithelial	0.04690697308358256	Lymphatic Endothelial	0.05553494124922696	Unknown III (SM)	0.020689655172413793	Plasma	0.08861954981898315
Enterocyte	0	Enterocyte	0	Enterocyte	0.480012395413697	Lymphatic Endothelial	0.049474335188620905	Enteric Glial	0.016091954022988506	Myofibroblast	0.04139776483551078	Macrophage	0.02350030921459493	Fibroblast	0.016091954022988506	Neutrophil	0.05949944907917519
Epithelial	0	Epithelial	0	Epithelial	0.00511310814998451	Endothelial	0.041311069882498455	vSM	0.016091954022988506	Mature B	0.030536754289312136	Mature B	0.02300556586270872	Endothelial	0.009195402298850575	pDC	0.05635133008027703
Fibroblast	0.0167738970588235	Fibroblast	0	Fibroblast	0.00433839479392625	Enteric Glial	0.034755720470006184	Fibroblast	0.011494252873563218	Tumor II	0.0158980009444357	Endothelial	0.014347557204700061	Macrophage	0.004597701149425287	Myofibroblast	0.05005509208248072
Goblet	0	Goblet	0	Goblet	0.119615742175395	CD8 Cytotoxic T cell	0.03327149041434756	CD8 Cytotoxic T cell	0.009195402298850575	Enteric Glial	0.015425783094600977	Tuft	0.012121212121212121	Proliferating Immune II	0.004597701149425287	vSM	0.03714780418699827
Lymphatic Endothelial	0.0165441176470588	Lymphatic Endothelial	0.00919540229885057	Lymphatic Endothelial	0.000154942671211652	Macrophage	0.015708101422387138	Smooth Muscle	0.006896551724137931	Endothelial	0.012907287895482449	CD8 Cytotoxic T cell	0.009647495361781076	Smooth Muscle	0.004597701149425287	Macrophage	0.031953407838816304
Macrophage	0.0471047794117647	Macrophage	0.0114942528735632	Macrophage	0.0557793616361946	CAF	0.014100185528756958	Unknown III (SM)	0.006896551724137931	Tumor V	0.012592475995592633	pDC	0.008534322820037106	Lymphatic Endothelial	0.0022988505747126436	Epithelial	0.031166378089091767
Mast	0.000344669117647059	Mast	0	Mast	0.000154942671211652	Epithelial	0.012987012987012988	Macrophage	0.004597701149425287	Macrophage	0.012592475995592633	Mast	0.007050092764378479			Proliferating Immune II	0.030694160239257043
Mature B	0.000229779411764706	Mature B	0	Mature B	0.000309885342423303	Mast	0.010142238713667285	Mast	0.004597701149425287	Mast	0.011490634345978279	Enteric Glial	0.005194805194805195			Mature B	0.01605540689438061
mRegDC	0.000114889705882353	mRegDC	0	mRegDC	0.000309885342423303	Proliferating Immune II	0.00816326530612245	Adipocyte	0.0022988505747126436	Proliferating Immune II	0.010388792696363922	CAF	0.004329004329004329			Tumor II	0.015740594994490792
Myofibroblast	0	Myofibroblast	0	Myofibroblast	0.00232414006817478	Pericytes	0.007297464440321583	Epithelial	0.0022988505747126436	Lymphatic Endothelial	0.009444356996694474	Proliferating Immune II	0.002844774273345702			Neuroendocrine	0.00834251534708012
Neuroendocrine	0	Neuroendocrine	0	Neuroendocrine	0.00108459869848156	Plasma	0.005071119356833642			Tumor III	0.00834251534708012	Plasma	0.0016079158936301793			Tumor I	0.007870297497245396
Neutrophil	0.000114889705882353	Neutrophil	0	Neutrophil	0.0354818717074682	mRegDC	0.0042053184910327765			CD4 T cell	0.00755548559735558	Unknown III (SM)	0.001484230055658627			Endothelial	0.00755548559735558
pDC	0.000229779411764706	pDC	0	pDC	0	CD4 T cell	0.004081632653061225			QC_Filtered	0.005666614198016685	Adipocyte	0.0011131725417439704			Mast	0.005824020147961593
Pericytes	0.0116038602941176	Pericytes	0.206896551724138	Pericytes	0.000464828013634955	Tumor II	0.0037105751391465678			mRegDC	0.005351802298126869	Epithelial	0.000989486703772418			Tumor III	0.005351802298126869
Plasma	0.0122931985294118	Plasma	0	Plasma	0.0726681127982646	Neutrophil	0.0032158317872603586			CD8 Cytotoxic T cell	0.005351802298126869	Tumor III	0.000989486703772418			SM Stress Response	0.005351802298126869
Proliferating Immune II	0.00471047794117647	Proliferating Immune II	0	Proliferating Immune II	0.00526805082119616	QC_Filtered	0.0025974025974025974			Tumor I	0.005194396348181961	Pericytes	0.0007421150278293135			CD4 T cell	0.0045647725484023296
QC_Filtered	0.000229779411764706	QC_Filtered	0	QC_Filtered	0.00123954136969321	Tumor V	0.002350030921459493			Neuroendocrine	0.005194396348181961	CD4 T cell	0.0007421150278293135			Fibroblast	0.003935148748622698
SM Stress Response	0	SM Stress Response	0	SM Stress Response	0.000154942671211652	Tumor III	0.0018552875695732839			vSM	0.004092554698567606	QC_Filtered	0.0006184291898577613			Unknown III (SM)	0.0023610892491736186
Smooth Muscle	0.00114889705882353	Smooth Muscle	0	Smooth Muscle	0	Adipocyte	0.0017316017316017316			Unknown III (SM)	0.00377774279867779	Enterocyte	0.0006184291898577613			QC_Filtered	0.001731465449393987
Tuft	0	Tuft	0	Tuft	0	Unknown III (SM)	0.0013605442176870747			Fibroblast	0.003620336848732882	mRegDC	0.0006184291898577613			Enteric Glial	0.001731465449393987
Tumor I	0.000229779411764706	Tumor I	0	Tumor I	0.00185931205453982	Myofibroblast	0.0007421150278293135			CAF	0.003462930898787974	Myofibroblast	0.00037105751391465676			Tumor V	0.0015740594994490791
Tumor II	0	Tumor II	0	Tumor II	0.00216919739696312	Tumor I	0.0007421150278293135			Adipocyte	0.002203683299228711	Tumor I	0.00037105751391465676			CD8 Cytotoxic T cell	0.0014166535495041713
Tumor III	0	Tumor III	0	Tumor III	0.0497365974589402	Goblet	0.0006184291898577613			Pericytes	0.001731465449393987	Neutrophil	0.00037105751391465676			Pericytes	0.0007870297497245396
Tumor V	0	Tumor V	0	Tumor V	0.000154942671211652	Tuft	0.000494743351886209			Tuft	0.0015740594994490791	Tumor II	0.0002473716759431045			CAF	0.0006296237997796317
Unknown III (SM)	0.000114889705882353	Unknown III (SM)	0	Unknown III (SM)	0	Neuroendocrine	0.0002473716759431045			Smooth Muscle	0.0012592475995592634	Goblet	0.00012368583797155226			Adipocyte	0.00047221784983472373
vSM	0.599149816176471	vSM	0.00229885057471264	vSM	0.0041834521227146	Enterocyte	0.0002473716759431045			SM Stress Response	0.0009444356996694475	Tumor V	0.00012368583797155226			Smooth Muscle	0.00031481189988981584
						pDC	0.0002473716759431045			pDC	0.00047221784983472373					mRegDC	0.00031481189988981584

## Sheet: Fig 2L_RuntimeCRC16um
For VisiumHD CRC 16um dataset: 136,954 samples (bins) × 862 LR genes
Tasks	Methods		Supplymetary information
	FineST	iStar	FineST	iStar
Image embeddings extraction	31	20	python HIPT_image_feature_CRC16um_FineST.py: 30m55.936s where image segmentation: 54.95056772232056 seconds	extract_features.py: 16m25.059s get_mask.py: 2m57.189s
Train model & infer gene expr.	1078	135	For 50 epoches: 1078m9s	select_genes.py: 12m16.014s impute.py: 121m27.898s
	SpatialDM		SpatialDM
LR pair discovery	24		Valid LR pairs extraction: 1269.370 seconds Global LR pair selection: 44.982 seconds Local LR pair selection: 77.917 seconds
	SparseAEH	SpatialDE	SparseAEH	SpatialDE
CCC pattern detection	7		within 6m 22s: MixedGaussian(): 56.858 seconds run_cluster(): 324.949 seconds	Doesn't work: kernel restarted process killed

## Sheet: Fig 3B_BRCApcc
BRCA Visium						BRCA Xenium
Gene	correlation_coefficient	p_value	correlation_coefficient	p_value		Gene	correlation_coefficient	p_value	correlation_coefficient	p_value
TGFB1	0.7627145817598007	0	0.5882023847605142	0		CXCL12	0.7739283352967458	0	0.7310224935206973	0
TGFBR1	0.8131576984802764	0	0.7006301770918162	0		PDCD1	0.3479302008458908	5.209867999868896e-113	0.33728097347669667	6.7999454425898675e-106
TGFBR2	0.7867487478732487	0	0.7047992653673618	0		PDCD1LG2	0.5307222397238778	1.554847070507727e-286	0.5012575126005228	6.7721125869559456e-251
TGFB2	0.607167505237062	0	0.46709498614748945	4.872024486468175e-269		CXCL16	0.7590018591308991	0	0.702926127683891	0
TGFB3	0.7982428750798074	0	0.71210516343105	0		SELL	0.8338516719518577	0	0.7812919808144569	0
ACVR1B	0.7655896997583636	0	0.6240423840965054	0		CD8A	0.6980794410047967	0	0.6732490261868823	0
ACVR1C	0.6272927193391709	0	0.24105482379253726	6.350036431625679e-67		LEP	0.6091860897554993	0	0.5223246887702101	5.118491961800305e-276
ACVR1	0.7780364401773245	0	0.6148062941515039	0		CXCL5	0.23911160359031874	1.4066061513318738e-52	0.2329832311315551	6.1853160409828565e-50
BMP2	0.5084803666974859	0	0.14460394997283976	9.79028245421615e-25		CCL5	0.7780771987192249	0	0.733746435574089	0
BMPR1A	0.7737878167081669	0	0.6205381433371595	0		KLRB1	0.7952560025902666	0	0.7143477456939139	0
ACVR2A	0.7995345198811727	0	0.6623948964650185	0		EDN1	0.5642522782427193	0	0.38226685682558803	6.534817754362571e-138
ACVR2B	0.7906680367189964	0	0.6723607097057831	0		NCAM1	0.18100228438941884	1.6886511180539058e-30	0.18770331034940393	1.034809635344328e-32
BMPR2	0.8453279432564162	0	0.766081345420907	0		MMP12	0.6712066339858132	0	0.10769604261598355	1.0977457305784152e-11
BMPR1B	0.6979263784805632	0	0.6121393413762628	0		TIGIT	0.7238729554274238	0	0.6899175378654119	0
BMP4	0.5812020963866277	0	0.3872599567897195	2.526310464649744e-178		CCL8	0.42940457022642126	2.422189425393024e-177	0.3060773994264818	1.3065706130397753e-86
GDF5	0.41087788464095365	1.1943588700950108e-202	0.17739108298392797	1.432570423660876e-36		CTSG	0.30810674753523093	8.532875762945961e-88	0.20160999584110487	1.4123332945396186e-37
GDF6	0.4338896957801055	2.570630595815482e-228	0.18986323841486427	9.779586535117628e-42		OPRPN	0.630653842916055	0	0.04314318322680454	0.006634423109753585
GDF7	0.41703208230176386	2.5586427790387336e-209	0.2433242257860611	3.4151045913272572e-68		EGFR	0.6792916218870365	0	0.6842152881007906	0
BMP15	0.3507790099082686	1.71582277204157e-144	0.1346978177106642	1.1987458671247688e-21		HAVCR2	0.648584128598853	0	0.5942286746644263	0
BMP5	0.4703793702743794	2.563764446443572e-273	0.2212312045260575	2.1448675233425106e-56		ITGAM	0.5439222690126325	1.1155004798264e-303	0.5458355705726401	3.151447027046889e-306
BMP6	0.5869107411531818	0	0.2545128541663323	1.200943347390142e-74		PTPRC	0.8424291950232464	0	0.7963015033141015	0
BMP7	0.520467813851425	0	0.41977530024986753	2.4543622788225235e-212		ERBB2	0.8451960528072074	0	0.7999443854702456	0
BMP8A	0.6415767455198759	0	0.5377073091259691	0		TAC1	0.38225502070256734	6.673451637221407e-138	0.36731953038696025	1.0745656107907755e-126
BMP8B	0.5555118380399899	0	0.3874179069297925	1.7632804097687523e-178		KDR	0.5704230169125781	0	0.5008923274903568	1.7816281085877562e-250
BMP10	0.3637512615781433	5.06912831303393e-156	0.1576169633451106	3.915431112657206e-29		PDGFRA	0.7027327993016079	0	0.6552844812103333	0
ACVRL1	0.7230442539925998	0	0.4332700845509177	1.3416784582915854e-227		VWF	0.6989446354734489	0	0.4491359807561042	8.131823654850953e-196
GDF2	0.3584670163210948	2.9289427227797604e-151	0.15454052562241088	4.653423153615205e-28		CSF3	-0.0176475	0.2670057446922726	-0.00982437	0.5366434722375831
GDF9	0.41320639412529375	3.7174151555475077e-205	0.2531031119761733	8.141745272364869e-74		ADIPOQ	0.8157026687371243	0	0.7809967807846473	0
GDF10	0.5631786515910202	0	0.16988698414333042	1.2197035219044856e-33		GZMA	0.7518210870610025	0	0.735584122379393	0
GDF11	0.6498111317097854	0	0.4238629299690224	6.922833297110346e-217		MRC1	0.6576412130202564	0	0.5942487014845055	0
GDF15	0.6802360573026645	0	0.6463748075942237	0		CD274	0.5232862659556334	3.309584851704593e-277	0.48459259159449486	3.0957624712250298e-232
MSTN	0.5506673814778061	0	0.42224978686828574	4.3984322643836285e-215		CD4	0.8099978470973618	0	0.7558515198217168	0
AMH	0.8953056335998735	0	0.8223663056518609	0		CDH1	0.9024958460076606	0	0.8185437036822802	0
AMHR2	0.2635010236975133	4.534744995833381e-80	0.0842647881795744	2.480009998821864e-09		AVPR1A	0.4842662015811517	7.014617105535833e-232	0.4086438410863375	3.4493468982115106e-159
GDNF	0.4007294613802271	5.924528186877648e-192	0.153526549831012	1.0406075778276782e-27		IL2RA	0.07151515874648273	6.682664415707057e-06	0.09039628377036116	1.2197786206958312e-08
GFRA1	0.6401385200638205	0	0.514334313767105	0		LIF	0.3303397578506323	2.0971446943372857e-101	0.2833700310435606	5.5356817325060314e-74
NRTN	0.4452564974225298	9.475623714050247e-242	0.2587104026187671	3.746267304044228e-77		CLIC6	0.22711237218207267	1.788191710622144e-47	0.21816508832345902	7.424723439892302e-44
GFRA2	0.5677412187988757	0	0.3426576815353781	1.5163669931706018e-137		KLRC1	0.5863342682860839	0	0.5840301799515188	0
ARTN	0.4004516615120953	1.1487334837109755e-191	0.26813083993686015	6.014453663959201e-83		SSTR2	0.11530036230209018	3.442836202507026e-13	0.16333837025110576	4.533788097597072e-25
GFRA3	0.4268822316900083	2.748006967893884e-220	0.30353572923186734	6.825727833376682e-107		PECAM1	0.7338952625014519	0	0.57771162096115	0
PSPN	0.4933180919244937	1.5287711693303797e-304	0.3348663079481301	4.4913232713618383e-131		ITGAX	0.7399135597800673	0	0.6544843877640435	0
GFRA4	0.3955028482029047	1.3711689107145625e-186	0.1776331573778866	1.146508170530747e-36		CTLA4	0.7023954736123749	0	0.6682490256137257	0
NODAL	0.33084491753835815	8.314683463563299e-128	0.15204276579072182	3.345528937204543e-27		EDNRB	0.49578202742602784	1.1918364665234458e-244	0.45126688914260527	6.933361934585181e-198
GDF3	0.3771574962816976	1.635474136097651e-168	0.13262360378287696	4.9781730028150814e-21		SDC4	0.743158034135979	0	0.704425139286611	0
INHBA	0.851261737662336	0	0.7480643251209754	0		LTB	0.8208501297596423	0	0.7830180320033724	0
INHBB	0.7419200772658934	0	0.5726128105359027	0		POSTN	0.6713920040214972	0	0.6388243286598712	0
INHBC	0.2641581876437426	1.78497320023518e-80	0.11949303249063921	2.4345735873616122e-17		CD86	0.658709255682999	0	0.6322941048528485	0
INHBE	0.29671842594764153	5.2126099791295665e-102	0.11419444558297101	5.832369007543085e-16		IL2RG	0.8359323403572565	0	0.7710837956807344	0
WNT1	0.28300153664374517	1.3959254804866384e-92	0.07179617534401922	3.8147548926810974e-07		CCR7	0.787352084605152	0	0.7041331943290509	0
FZD1	0.7476244931697578	0	0.4981149414392192	2.228607152237e-311		CD27	0.7824419443968116	0	0.7415916482466635	0
LRP5	0.8554292103057501	0	0.7609274543316709	0		DSC2	0.8493653973475089	0	0.7912383593485163	0
FZD10	0.556812579052286	0	0.2619581597658107	4.0057278393030414e-79		KIT	0.6549893794481296	0	0.5414568239312927	2.0314222553374092e-300
FZD2	0.6844253798512033	0	0.4230598590454594	5.484162939639578e-216		ADGRE5	0.7956850336527679	0	0.7636927638762142	0
FZD3	0.7661767153021883	0	0.6444606778666939	0		TNFRSF17	0.6378008673441493	0	0.5453921262486863	1.232394380106603e-305
FZD4	0.7400884643581325	0	0.5061700344641097	4e-323		IL3RA	0.6083723842131619	0	0.5130130285515986	1.0738651292680148e-264
FZD5	0.5024967120625123	1.0165865e-317	0.28456401435026685	1.2514247550473947e-93		CCL20	0.4142830252778147	5.405141522004541e-164	0.3315299009639181	3.632221013918019e-102
FZD6	0.8741896832484363	0	0.7947611985959212	0		CXCR4	0.8437087106751084	0	0.7950420648543126	0
FZD7	0.7236829929699876	0	0.45244351659312654	1.6397223692271952e-250		CD80	0.5335813871977912	3.488132250111446e-290	0.4570071705568047	1.5591461117611572e-203
FZD8	0.689406875682089	0	0.504908203107969	3.004e-321		PDGFRB	0.7176578302288371	0	0.6607297412634481	0
FZD9	0.40856603474036923	3.5191651757800683e-200	0.18956384263321474	1.3142736353938107e-41		FAM49A	0.5693221008896475	0	0.5530302871958693	5.811027e-316
WNT10A	0.571454011831684	0	0.4071885390355089	1.0197487558989698e-198		IL7R	0.8369664928504238	0	0.7818186714124555	0
WNT10B	0.45132122488592674	3.952774365335753e-249	0.2368300189968469	1.3507173350998787e-64		OXTR	0.6340442539214346	0	0.3025978457360057	1.3370788417783522e-84
WNT16	0.28878426001127366	1.7155081245190309e-96	0.1467079119190639	2.0235431208322735e-25		CX3CR1	0.45281180465713156	2.1452993120720163e-199	0.43404596777536647	1.406586871527577e-181
WNT2	0.72352044351673	0	0.48860795097290816	6.190467628877012e-298		PTN	0.7862410640896207	0	0.7238542399109661	0
WNT2B	0.5370912086484977	0	0.1698346245081257	1.2771241173948014e-33		IGF1	0.6955494012744285	0	0.6258417040638595	0
WNT3	0.42903302478272193	9.882415179725065e-223	0.22623967694440503	5.825636060492866e-59
WNT3A	0.4199038182944493	1.7695095291633497e-212	0.2927075801341289	3.3749077838844284e-99
WNT4	0.5429665951946393	0	0.36784105701182634	9.060408861659538e-160
WNT6	0.45420394908551165	1.0871170692754796e-252	0.18921162309736783	1.8596162279469113e-41
WNT7A	0.34443476703754916	4.769347991189187e-139	0.21843719233153236	5.439587291010552e-55
WNT7B	0.6405548708700766	0	0.5266597055778688	0
WNT8A	0.372973208777279	1.5007681941754065e-164	0.16209982445853321	9.705841759448492e-31
WNT8B	0.25636678918059363	9.516220608054343e-76	0.11532140646666375	3.003937035687559e-16
WNT9A	0.5143986317426512	0	0.3402460308703512	1.5993140525788e-135
WNT9B	0.3764773606208959	7.273551509282857e-168	0.13723756596919906	2.033872189032472e-22
LRP6	0.791837825682668	0	0.6550938405111989	0
WNT5A	0.8110189185286067	0	0.7219589723968673	0
MCAM	0.7118221656921386	0	0.5233895483861399	0
WNT5B	0.5199641577661067	0	0.3164857733537742	1.5496681848015728e-116
WNT11	0.675532526396067	0	0.18332915792372967	5.532824853545742e-39
EGF	0.626249410298135	0	0.550710678107506	0
EGFR	0.733917104012592	0	0.46266299995484317	2.442776743792546e-263
ERBB2	0.9595809566439336	0	0.8990111845992227	0
TGFA	0.5847977192678208	0	0.44703294882317957	6.768286351228583e-244
AREG	0.785603100544944	0	0.6735268868545378	0
BTC	0.4659038563998126	1.690276351748656e-267	0.34445197649054043	4.611711188221155e-139
ERBB4	0.6666012821229303	0	0.6064686475150827	0
HBEGF	0.543139651272972	0	0.2771910423520677	9.574757901591234e-89
EREG	0.7780436601468229	0	0.6864011356381114	0
NRG1	0.609254739076552	0	0.4191956018711762	1.0716818859281587e-211
ERBB3	0.9228626018242067	0	0.8478870385708135	0
NRG2	0.49842700509868365	7.9341014272e-312	0.2724895773234833	1.041373355673493e-85
NRG3	0.3936469961318205	1.0439687663739558e-184	0.19161038532007474	1.7255733306757938e-42
NRG4	0.24810922388693785	6.504991928955773e-71	0.1055703995463194	7.545269624170654e-14
ITGAV	0.8438836595765464	0	0.788242268619935	0
ITGB3	0.7302913645998783	0	0.5581486736560621	0
FGF1	0.6882153303157075	0	0.5373277806099657	0
FGFR1	0.7542009296837157	0	0.6266477840174138	0
FGFR2	0.7012807214164025	0	0.5224650628514578	0
FGFR3	0.8714681857012052	0	0.7854393992193559	0
FGFR4	0.6607333497370858	0	0.6028191213575811	0
FGF2	0.7109943177517545	0	0.3354604717145525	1.4636113911957436e-131
FGF4	0.3409095743930458	4.457421803054015e-136	0.1793253066435938	2.3948148719715293e-37
FGF5	0.38782195420155596	7.021796660423685e-179	0.16491630039431326	9.000051827550196e-32
FGF6	0.34244437208317036	2.2933792999266156e-137	0.11720400709592192	9.772821251739796e-17
FGF7	0.707547921076142	0	0.6053615100251717	0
FGF3	0.34132854197752066	1.9863002426009377e-136	0.21821228458158298	7.042845212997953e-55
FGF10	0.6828343504758239	0	0.35645971427297923	1.7862674712500357e-149
FGF22	0.43836194582194665	1.5339924675993764e-233	0.16764428117664792	8.634445497537094e-33
FGF8	0.413785689325839	8.779430775710216e-206	0.18839748459271055	4.1371882612292577e-41
FGF17	0.33254414206323524	3.509010530162394e-129	0.15877435725803218	1.522916958031962e-29
FGF18	0.49936591735053504	3.5250491992e-313	0.20263756610356484	2.0489341727901935e-47
FGF9	0.3743347892689918	7.821166116143275e-166	0.18529945636035305	8.388388156986606e-40
FGF20	0.2880764596952238	5.2242168062536835e-96	0.10249640392566428	3.8967292020069886e-13
FGF16	0.2947449159523392	1.2763203712222767e-100	0.08981427190574831	2.057231794177815e-10
FGF21	0.36610858519895384	3.5597843519908537e-158	0.1631355008094517	4.068245855238593e-31
FGF23	0.3267623771562029	1.5378631570410294e-124	0.15428593792193152	5.6983813563707275e-28
PDGFA	0.7508015999266919	0	0.5875769225015179	0
PDGFRA	0.7466483048183004	0	0.6386796004846086	0
PDGFRB	0.7753826890194842	0	0.6782289602280265	0
PDGFB	0.7741214664707473	0	0.6192068539246609	0
PDGFC	0.7485327836663898	0	0.5596494779176902	0
PDGFD	0.6651162994779185	0	0.40501188966960394	2.0171273162489152e-196
VEGFA	0.8956887004476567	0	0.8295692744669637	0
VEGFB	0.7907119982434585	0	0.7432074797604509	0
VEGFC	0.7155223574475	0	0.4273500040224651	8.108744328362582e-221
VEGFD	0.6872128288990347	0	0.417313696599526	1.2574023463832176e-209
PGF	0.6384451996414783	0	0.36827627659216733	3.590010398630621e-160
IGF1	0.6789982907932459	0	0.5475993342117624	0
IGF1R	0.7952572525277952	0	0.6857984584602093	0
IGF2R	0.8229662465019791	0	0.7139723803248458	0
ITGA6	0.7683552161939767	0	0.6087458093798082	0
ITGB4	0.8965673301597699	0	0.8219418756580694	0
IGFL3	0.30653862086753214	4.3767567546528305e-109	0.10873991300107434	1.3202894216350215e-14
IGFLR1	0.7154839169951014	0	0.5046422333537433	7.39e-321
INS	0.33443535781403577	1.0113142051492632e-130	0.13329269813157002	3.1526136318060424e-21
APLN	0.5604939034811232	0	0.2680158861187724	7.101246196138622e-83
APLNR	0.7269073694389694	0	0.5030286668167907	1.702274e-318
DHH	0.4471933338816493	4.3260174533465785e-244	0.1990382992282804	8.946168896875678e-46
PTCH1	0.5227906432068743	0	0.3112869981290352	1.319204568304285e-112
IHH	0.39447380498269	1.520205965008838e-185	0.16711468214243846	1.365305109544471e-32
SHH	0.3693602309780556	3.556617197854372e-161	0.1918820880931449	1.315563983398326e-42
PTCH2	0.4429011958073859	6.344688004940337e-239	0.1523908129257222	2.546557296015464e-27
CCL5	0.8310684286757428	0	0.740225079462677	0
CCR1	0.6800807744233732	0	0.38906001796951706	4.146332940212285e-180
CCL3	0.6410038222548949	0	0.41671104480938315	5.746144541644904e-209
CCL3L1	0.3867209849460164	8.604413513760216e-178	0.22101542167239335	2.7576588324046165e-56
CCL8	0.5815756629003648	0	0.2843891146134433	1.6405520529556114e-93
CCL7	0.4576730465440066	5.07761907543618e-257	0.19898176399235876	9.487401669222689e-46
CCL13	0.5029998592188275	1.875404e-318	0.2159981213875818	8.819144379361326e-54
CCL14	0.7270218129865516	0	0.4944006634690139	4.477343664649455e-306
CCL15	0.2509000968678472	1.5819309770056804e-72	0.07883657760905585	2.441209866068313e-08
CCL16	0.3663551403682857	2.114153028976137e-158	0.14794960262548323	7.893561384350203e-26
CCL23	0.47194503246133374	2.2523285486288545e-275	0.24146202453889484	3.766952931238383e-67
CCR2	0.7251991628660021	0	0.553644354917059	0
CCL2	0.7485365386862505	0	0.4405907310878179	3.571134304102255e-236
CCL27	0.3481598834583058	3.1423938136042163e-142	0.1725469267189227	1.1556268194627816e-34
CCR3	0.41651972767587253	9.302197251532974e-209	0.16870645929707695	3.428801115916375e-33
CCL11	0.4628768585247679	1.3024478343046986e-263	0.2622489986154769	2.6595986389783352e-79
CCL24	0.31338045862467334	3.5256688858034414e-114	0.08704171883446427	7.274191201348873e-10
CCL26	0.3033723474652442	8.968564998084219e-107	0.12476723966758385	8.93424347411161e-19
CCL28	0.7805544479666728	0	0.6813090429154328	0
CCL17	0.47282083316130774	1.5766096142061586e-276	0.2936981712818756	6.889234325497564e-100
CCR4	0.7245929767214236	0	0.5182656301853115	0
CCL22	0.5507474003292738	0	0.3949485654135743	5.015676578706843e-186
CCL4	0.6309439153332245	0	0.37883075701777646	4.097942345606451e-170
CCR5	0.6350260218731476	0	0.4626742857073738	2.3630633465959254e-263
CCL20	0.5118020646460808	0	0.36572562587607405	7.989277260901341e-158
CCR6	0.6051052013316307	0	0.4624656324238373	4.36288112225172e-263
CCL19	0.832494320985099	0	0.7050206221692185	0
CCR7	0.7837708489460241	0	0.6240036535763953	0
CCL21	0.5760101157941708	0	0.4004477172625621	1.1595786300589783e-191
ACKR4	0.4929435208344843	5.171170030085358e-304	0.17259995977307846	1.1021565817504673e-34
CCL1	0.38224976288421636	2.049410029141191e-173	0.14789741766460812	8.213469649354446e-26
CCR8	0.4569150379829512	4.531082515863222e-256	0.24351409425680776	2.670541879227416e-68
CCL25	0.2589411067450682	2.7196851343843784e-77	0.12104529274780577	9.342124064384969e-18
CCR9	0.349169542910546	4.241584375705617e-143	0.16170971727161249	1.3446991075075267e-30
CCR10	0.43928335329491663	1.2580322001127476e-234	0.2091739454712726	1.786509245160428e-50
ACKR1	0.7899071839025142	0	0.44818939605086533	2.6699103650329245e-245
CCL18	0.5157020517913085	0	0.08703839537599145	7.285044263415808e-10
CXCL1	0.5875251489478713	0	0.3992399923735061	2.0477134718555799e-190
CXCL2	0.6260490118059479	0	0.1791558789745787	2.803329232361699e-37
CXCL3	0.47768802867667465	5.220395613966959e-283	0.38737569962613766	1.9411548108367564e-178
CXCL5	0.31967876311184484	5.459111227878619e-119	0.1736087479502808	4.4629142634731825e-35
CXCL6	0.52657069544728	0	0.2197783960065003	1.1586777955146638e-55
CXCL8	0.6501785597500076	0	0.4939387689357895	2.0225989921405783e-305
CXCL9	0.7312778085200475	0	0.6197249024988927	0
CXCL10	0.5717916249000341	0	0.3924416986532407	1.7149061512780268e-183
CXCL11	0.6757099632637342	0	0.5071751870903929	0
CXCL13	0.6884651061954659	0	0.23050112397115374	3.405802742959693e-61
ACKR2	0.7670971445000694	0	0.6896479588160052	0
CXCR1	0.40399718855270594	2.3406601998427386e-195	0.19133240526291964	2.2766320519144114e-42
CXCR2	0.730295949893597	0	0.1633879651553226	3.288327246944673e-31
PPBP	0.29123597398675355	3.5347731436904026e-98	0.0937717080113214	3.172655829724864e-11
PF4V1	0.3399623451339261	2.758890514426593e-135	0.18271563015339687	9.912090591565983e-39
CXCR3	0.7265286583415411	0	0.5673066207953064	0
PF4	0.3436401058019704	2.2463575018434214e-138	0.17153489205821582	2.8455713198845015e-34
CXCL12	0.7300464557937605	0	0.7327988073912026	0
CXCR4	0.8813258534146594	0	0.8119705122654034	0
ACKR3	0.8592615804281161	0	0.7737424822917897	0
CXCR5	0.5044299482700848	1.514e-320	0.3526770682037459	3.811578072384023e-146
CXCL16	0.8296860807545945	0	0.7116617159789906	0
CXCR6	0.6376720106061076	0	0.41286842280459823	8.616703960205166e-205
MIF	0.9083526096175984	0	0.8465633322223021	0
CD74	0.8689988845612687	0	0.820834492728354	0
CD44	0.8367952605163931	0	0.8202252324020796	0
CX3CL1	0.8065260319457351	0	0.647313585652167	0
CX3CR1	0.5971563038242089	0	0.3571072102366102	4.7587730397456895e-150
XCL1	0.4318907109118293	5.245804633010446e-226	0.23239306665534712	3.3576183421473624e-62
XCR1	0.5363514533782436	0	0.34580454828593954	3.2638620640005706e-140
XCL2	0.445699337239426	2.7720966730403003e-242	0.25420893979753256	1.8161621489606252e-74
IL2	0.3620467115908934	1.7816822751925532e-154	0.14768370206430834	9.663205203017346e-26
IL2RA	0.6523616717448268	0	0.3549935822758987	3.5295965407284725e-148
IL2RB	0.7709551700227255	0	0.5948835209294103	0
IL2RG	0.8674197771828454	0	0.7546313111926568	0
IL4	0.3404391552169777	1.103024223567263e-135	0.15050555170870963	1.108032399535187e-26
IL4R	0.6497663159485771	0	0.41500840169823144	4.134937605122433e-207
IL7	0.5695278599829561	0	0.33980145902184167	3.7576849105804363e-135
IL7R	0.873800554259772	0	0.8012102987285679	0
IL9	0.3157710188077388	5.435742414458358e-116	0.06052849206272982	1.8736560055378194e-05
IL9R	0.3488117323063499	8.632117176188092e-143	0.1827854125876296	9.27704244525616e-39
IL15	0.5164190698571088	0	0.336469874095175	2.166168112453976e-132
IL15RA	0.6333278508772251	0	0.4292472388932161	5.6293318688016076e-223
IL21	0.2724206409352934	1.1526107982090808e-85	0.12231948334839879	4.216552362501916e-18
IL21R	0.6338120816955493	0	0.46222735372595386	8.783242874170605e-263
TSLP	0.4050511777516488	1.8341649278172065e-196	0.2970367282791472	3.104639160985351e-102
CRLF2	0.28835637100749045	3.3645678242957313e-96	0.1511062777176194	6.949539131050122e-27
IL3	0.36438548080172734	1.3407009340083522e-156	0.18014239432968898	1.1179849049458428e-37
IL3RA	0.679008860123754	0	0.442321382446391	3.1234230586216926e-238
CSF2RB	0.7358758015026248	0	0.5166105161612349	0
IL5	0.35702594579010993	5.619085956486144e-150	0.180663475068028	6.864729702357704e-38
IL5RA	0.39207394546794866	4.018944108595606e-183	0.17459785953917653	1.8294505206552647e-35
CSF2	0.39130692796280864	2.3660846010346004e-182	0.19010164571684368	7.725911309440751e-42
CSF2RA	0.800171181054737	0	0.6487457117117407	0
IL13RA1	0.8896185432008725	0	0.8317698543063634	0
IL13RA2	0.6082748026418993	0	0.21671046495154475	3.922940964622039e-54
IL13	0.3154142795279248	1.0155964617660664e-115	0.13262833215523104	4.962168253969532e-21
IL6	0.6334199069846858	0	0.21159089027745137	1.2418772171342576e-51
IL6R	0.6929477513932871	0	0.4867042840005491	2.709836656648288e-295
IL11	0.5274963083335946	0	0.41071808118409936	1.7719471848258813e-202
IL11RA	0.7350603790637363	0	0.440261052702574	8.780545200856984e-236
IL12B	0.4026746535272864	5.641029468322547e-194	0.208988844456114	2.188218931245622e-50
IL12RB1	0.6308569407657031	0	0.45112871399495047	6.81496138736084e-249
IL12RB2	0.5496275910078128	0	0.23208108561007645	4.926948863488644e-62
IL23A	0.33957014133918845	5.857458488778933e-135	0.18449242380697875	1.8212581764963582e-39
IL23R	0.3431023789049585	6.394097321896342e-138	0.15990067520121812	6.0339014665188876e-30
EBI3	0.5924345443020369	0	0.3298070635239708	5.690626093378327e-127
IL27RA	0.6621272675391745	0	0.45980059862523104	1.0588303976783445e-259
IL31	0.3714725874442271	3.830282020767818e-163	0.13527024826497158	8.060541976571654e-22
IL31RA	0.26972637257654636	5.946440489489774e-84	0.13880381129031505	6.69758719937193e-23
OSMR	0.7799293801916468	0	0.6386549690167582	0
CNTFR	0.6844470090996244	0	0.2781068787544876	2.41331280443888e-89
LIFR	0.7586368710678715	0	0.5570310798149036	0
CLCF1	0.6197821516958815	0	0.38446065519037115	1.4319368777636224e-175
CTF1	0.4954007541416199	1.6966975574247138e-307	0.22611051899890136	6.796876480898962e-59
LIF	0.5833535482317712	0	0.3670186963326349	5.189650485536859e-159
OSM	0.5150425447211873	0	0.25004271922304544	4.97970605319887e-72
IL10	0.4882231251310644	2.1232208986400492e-297	0.2287298401302493	2.924183938952166e-60
IL10RA	0.8032159585125593	0	0.6459189920703299	0
IL10RB	0.7871570710495832	0	0.6671322955214626	0
IL19	0.4351131911370314	9.741598643096426e-230	0.3755392809567435	5.663672525021222e-167
IL20RA	0.8546836532602304	0	0.7655274965988764	0
IL20RB	0.42615272236199564	1.8365474783818224e-219	0.2678958288108858	8.44573904991297e-83
IL20	0.4154390895184742	1.405172358662921e-207	0.23372910789135498	6.456566711011605e-63
IL24	0.3618117091089283	2.9054916908920195e-154	0.16572884678618907	4.496194068777675e-32
IL22RA1	0.39792823975734226	4.56851928448646e-189	0.20143869162199773	7.266709956328725e-47
IL22	0.3507884989415813	1.683585012290218e-144	0.1466928008158742	2.046756442938777e-25
IL26	0.3010317895964181	4.395329851402465e-105	0.12746835384984484	1.5552211537625351e-19
IL1A	0.4113040021266943	4.167366822424747e-203	0.1453020628710869	5.817487759176783e-25
IL1R1	0.7690204866710537	0	0.695380848380784	0
IL1RAP	0.6501989748731151	0	0.490047323849501	6.075025323330239e-300
IL1B	0.4998965716894498	6.039234472e-314	0.34168068361517534	1.0059512344656629e-136
IL1R2	0.3870577177716953	4.0023491246063675e-178	0.1922098763684934	9.478349319706963e-43
IL1RL2	0.4405282914970789	4.234860436580987e-236	0.20373174505526298	6.407184329440477e-48
IL1F10	0.3217843498063832	1.267484074281387e-120	0.12022124429766604	1.5557732220625966e-17
IL37	0.39261950142671487	1.1356487999563653e-183	0.263923704493776	2.490257875491361e-80
IL18R1	0.5819789967196776	0	0.3897693105567406	8.152639114017574e-181
IL18RAP	0.5076041155528708	0	0.31283949098449093	9.014902981533632e-114
IL18	0.6902469089003622	0	0.5013342134192786	4.9938128e-316
IL33	0.7877840788657582	0	0.5182645925446362	0
IL1RL1	0.5333545916218699	0	0.2437530493108192	1.9590706353531694e-68
IL17A	0.28214047102071205	5.238702300797462e-92	0.17147473560067417	3.0016214387585486e-34
IL17RA	0.7139617004196528	0	0.4506854905147697	2.38521106955526e-248
IL17RC	0.8382804788911531	0	0.7374931335479042	0
IL17F	0.36525105391450563	2.1722660853650354e-157	0.1690167717457631	2.6149580544230726e-33
IL17B	0.5120461125853613	0	0.372567406581254	3.610057887009623e-164
IL17RB	0.7746653460149946	0	0.6301192710130912	0
IL17C	0.41658136950180713	7.965148624657563e-209	0.21949103075291537	1.6152437247320706e-55
IL25	0.3198765009007113	3.838959459778292e-119	0.1398122752769338	3.253546448855311e-23
IL34	0.6773036893717954	0	0.5256317052889787	0
CSF1R	0.7425253670590788	0	0.6289944792034899	0
CSF1	0.742019785179179	0	0.5250188792764084	0
IL16	0.8255282590936822	0	0.6686043679920433	0
CD4	0.8233349522914031	0	0.7254622563649498	0
EPO	0.3875974575769715	1.1713728590597063e-178	0.1943571190178478	1.0905261494904074e-43
GH1	0.19027535122987543	6.505421489440968e-42	0.09283646547796931	4.970089990951138e-11
GHR	0.6649261095972855	0	0.4582907623743567	8.496973058582113e-258
PRL	0.3047488777163544	8.939505456233802e-108	0.13240996372912478	5.757116715447842e-21
PRLR	0.8190498769957757	0	0.7033443139887672	0
THPO	0.43049854683627053	2.0856783344162974e-224	0.2003909132265983	2.182643529445114e-46
MPL	0.34338666404187757	3.678849561629898e-138	0.17438320083808845	2.221104411969771e-35
CSF3	0.3808321059653307	4.8432734453839125e-172	0.10499751186706599	1.0283400591469652e-13
CSF3R	0.6307766389608886	0	0.4156156210279971	9.024074152380958e-208
IFNB1	0.3610033817125798	1.557397684890552e-153	0.16040558865526655	3.9755288708737124e-30
IFNAR1	0.8694891472569511	0	0.7909137568800646	0
IFNAR2	0.8158029710879219	0	0.6847440725582081	0
IFNW1	0.36110837485075475	1.2525825313770916e-153	0.17617923853054138	4.3482225767816747e-36
IFNK	0.38116559214957707	2.30489859238873e-172	0.1352700846246524	8.061458514606254e-22
IFNE	0.46960356433598655	2.653441410296974e-272	0.3660285337786824	4.21552560410708e-158
IFNA1	0.36823507869194505	3.919048791699943e-160	0.19313829798593182	3.732962477774055e-43
IFNA2	0.3621277884659778	1.504920130744673e-154	0.12165328477061019	6.398027292308846e-18
IFNA4	0.3488724761905425	7.651700109587454e-143	0.1579749112641327	2.9260290431594356e-29
IFNA5	0.3163818573815196	1.8602477683238104e-116	0.07341886547884045	2.0687319546774358e-07
IFNA6	0.3547365459551606	5.945499314943097e-148	0.13524620079420635	8.19634169615668e-22
IFNA7	0.45314842992546606	2.2079804843664827e-251	0.16644765400753683	2.4262117400237612e-32
IFNA8	0.38798847016793575	4.8027349732942375e-179	0.16820779401283836	5.2938820465702256e-33
IFNA14	0.3430778131322495	6.706751934073126e-138	0.13999949816818097	2.843734238805959e-23
IFNA16	0.3801436923971342	2.236941697730876e-171	0.1431777291576371	2.8129492165219333e-24
IFNA21	0.30169816070151634	1.4566538353255115e-105	0.0902057016057564	1.71593570686444e-10
IFNG	0.4243762067701173	1.838753144048028e-217	0.2030654056291742	1.3015736476573272e-47
IFNGR1	0.8300700466475192	0	0.7404012734863765	0
IFNGR2	0.8782145316217101	0	0.8238335250860176	0
TNF	0.473004786285409	9.009884839720785e-277	0.2621499234981859	3.0579597512612806e-79
TNFRSF1A	0.8130036755280248	0	0.7607284170207275	0
TNFRSF1B	0.7891731859868926	0	0.6261927540533088	0
LTA	0.44704737485244345	6.501271639310267e-244	0.19873536329217092	1.225290454200414e-45
TNFRSF14	0.7989974565088118	0	0.6544212281005901	0
LTB	0.8734199850944901	0	0.7708705593754861	0
LTBR	0.834338662798745	0	0.7214671547641519	0
TNFSF14	0.5459272007003515	0	0.3582930837229521	4.1871010571507205e-151
FAS	0.718389231866713	0	0.5168322830200198	0
TNFSF15	0.6094095359003333	0	0.419375906327218	6.777994218791208e-212
TNFRSF25	0.7406680734932956	0	0.5183113755876259	0
TNFSF10	0.9084951704713964	0	0.8582257458628235	0
TNFRSF10B	0.8067795543295937	0	0.6915255482372111	0
EDA	0.6288586730359489	0	0.243464637857135	2.8472692453226788e-68
EDAR	0.3978218945422842	5.872635621509642e-189	0.19062895068063446	4.581864410012623e-42
EDA2R	0.6316881137208381	0	0.38616835881272166	3.0157920382665287e-177
NGF	0.5220045871035731	0	0.33218194928673406	6.901298889341028e-129
NGFR	0.7418426642569342	0	0.5232356102382067	0
KLK3	0.35701316656467363	5.767836438943679e-150	0.1833672412973976	5.335797732241096e-39
TNFSF11	0.4297169881186548	1.6363646429050563e-223	0.253566686767618	4.344768342118437e-74
TNFRSF11A	0.6241985887131543	0	0.4014654664738509	1.0219843909687052e-192
TNFRSF11B	0.545719381610827	0	0.29557422876915906	3.33926883523799e-101
TNFSF12	0.7630047974903846	0	0.5620076177141667	0
TNFRSF12A	0.8356772113962695	0	0.7377722608147228	0
CD70	0.41357760405981286	1.4748538298376001e-205	0.241216108451962	5.164182823587584e-67
CD27	0.7572921062620654	0	0.5996386299620886	0
TNFSF8	0.6876956402257317	0	0.49761157483360624	1.17639114041237e-310
TNFRSF8	0.5259419961614431	0	0.19050591815679319	5.176603167570641e-42
TNFSF9	0.4125215845992021	2.0397758732614862e-204	0.14854046276170513	5.0290210291247426e-26
TNFRSF9	0.5833418459768773	0	0.3761437584417607	1.5103207178137073e-167
TNFSF4	0.5906795543163745	0	0.3793673493592329	1.2506111727063278e-170
TNFRSF4	0.6382319504242691	0	0.39374967335421707	8.220565414109943e-185
TNFSF18	0.376520202893298	6.62167496951275e-168	0.2049315124077135	1.7771347142187234e-48
TNFRSF18	0.5384486846835322	0	0.3626601747984538	4.960817202797532e-155
TNFSF13	0.8215263387624181	0	0.7227263678536664	0
TNFRSF17	0.6868772539854326	0	0.45965087997641163	1.6372066459386878e-259
TNFRSF13B	0.6919988647561088	0	0.5347081239488176	0
TNFSF13B	0.6605371287656816	0	0.4302957290837759	3.5615174226666825e-224
TNFRSF13C	0.6458734628110538	0	0.48304716823881155	2.8858264662816446e-290
CD40LG	0.7752196672355658	0	0.5988523907158432	0
ITGA2B	0.7678633209027714	0	0.6662909717899648	0
ITGA5	0.7695878268200301	0	0.560554292322351	0
ITGB1	0.8550546580423907	0	0.8094426065208566	0
ITGAM	0.6833269201520278	0	0.38452233271655745	1.246081640888897e-175
ITGB2	0.8037286313585057	0	0.6795536270661725	0
SPP1	0.7083520121783666	0	0.61322821553265	0
ITGB5	0.7994760419371965	0	0.7125354488268181	0
ITGB6	0.8904165346546344	0	0.8619227962506145	0
ITGA4	0.8209492920393913	0	0.68337370556583	0
ITGA9	0.6794335875150005	0	0.36902343316521935	7.301716804024993e-161
ITGA8	0.46963280484426523	2.4299860206548102e-272	0.22406600842389107	7.704639846620932e-58
ADIPOQ	0.7268230457117869	0	0.6963946131466812	0
ADIPOR1	0.8984210751055666	0	0.8282860200841178	0
ADIPOR2	0.8426124967033617	0	0.7354252830894319	0
RETN	0.26569486345640514	1.9965420257553763e-81	0.10241989394047453	4.0567822473244365e-13
TLR4	0.7400279904791266	0	0.46782905752383697	5.437932017691332e-270
CAP1	0.8552436000257311	0	0.7728767299805288	0
NAMPT	0.8124455334380918	0	0.6704314618110109	0
INSR	0.8596308015764624	0	0.7649290559738144	0
ANGPTL1	0.6889957728728878	0	0.3532330085384322	1.243571868339618e-146
ITGA1	0.7871700283074539	0	0.6446662900092448	0
ANGPTL2	0.7169382883754921	0	0.6212383026869084	0
ANGPTL7	0.3856581899308932	9.57862054595297e-177	0.1593192438735042	9.73930925830279e-30
ANGPTL4	0.6735013218827923	0	0.42326975569064784	3.194643109082382e-216
CDH5	0.7787003553839651	0	0.5755044562442821	0
CDH11	0.79723738310436	0	0.7275563312479938	0
SDC1	0.8469900445507619	0	0.7571714706924006	0
SDC2	0.7875458414620791	0	0.6239910771501508	0
SDC3	0.7608947216198891	0	0.647647406214794	0
SDC4	0.896084305980459	0	0.8288121343348687	0
ANGPTL3	0.35646211020884905	1.77755610228786e-149	0.1335644764598922	2.6169412038553618e-21
ANGPT1	0.5532254832623515	0	0.28120555153233817	2.190454678296763e-91
TEK	0.6214660755006733	0	0.2964254062280406	8.394033122058e-102
MDK	0.9071587546982792	0	0.8812271843260547	0
PTPRZ1	0.46943149140373874	4.452101994270992e-272	0.32654888381219566	2.271884668122027e-124
LRP1	0.6935714915798459	0	0.67316221418004	0
NCL	0.9258392263094376	0	0.8714902225136447	0
ALK	0.3909291593046627	5.655546239732646e-182	0.1981992149586364	2.1352855025764888e-45
PTN	0.7947194990984332	0	0.7066183596690896	0
POSTN	0.8326035405148149	0	0.8004616342099836	0
AGT	0.4088280656570602	1.8515802298657795e-200	0.2317344063665359	7.539760485669089e-62
GRP	0.6661398687858964	0	0.5792862827337373	0
GRPR	0.3609020405264146	1.9216250868740993e-153	0.17625872799966258	4.0437962836240076e-36
NMB	0.653978260159071	0	0.4447130610023271	4.27154050078349e-241
NMBR	0.42047347926987166	4.142909927859208e-213	0.2855099196944414	2.884054539666946e-94
KNG1	0.3514912771856925	4.1244457136999045e-145	0.14398977571000204	1.5443728578171408e-24
BDKRB1	0.4687447184249114	3.5020461295464015e-271	0.15887859285794304	1.3982649149181334e-29
BDKRB2	0.6482613537543624	0	0.2997138252987013	3.8716439043969774e-104
C3	0.7901370097530223	0	0.7868671180151317	0
C3AR1	0.7521230830833989	0	0.4553896158020041	3.6458727780157485e-254
CR2	0.3346112159680923	7.262812059919463e-131	0.15256636852876554	2.2185546103718344e-27
ITGAX	0.7803252126859963	0	0.6414756719994799	0
C5AR1	0.7116416458225483	0	0.35661521541810776	1.3004992103181862e-149
CCK	0.3082098808606262	2.5667696887454013e-110	0.1816515257557287	2.711565499121827e-38
CCKAR	0.3452347721536342	9.975276146277495e-140	0.15879337360082246	1.4993814634136511e-29
CCKBR	0.36169364942087506	3.714081894015849e-154	0.19952966030557845	5.3653065341639505e-46
EDN1	0.6812658674266338	0	0.40836813071915384	5.713687366324023e-200
EDNRA	0.7957561262309255	0	0.651438884548937	0
EDN2	0.42618976531316194	1.667862441023568e-219	0.34950887049167195	2.1602637849371284e-143
EDN3	0.6196252538674164	0	0.41180033671565064	1.2201067491385889e-203
EDNRB	0.6937073918066583	0	0.33326191538780553	9.159610144483435e-130
GAL	0.4678151436254425	5.668984513405648e-270	0.32643473446101695	2.7985986275943164e-124
GALR1	0.3809135043419703	4.040732481038826e-172	0.20970609678720414	9.960837270951126e-51
GALR2	0.4475275926896383	1.7006814177928604e-244	0.17265056180450178	1.0534305928421198e-34
GALR3	0.3190703067372835	1.6103076919619747e-118	0.12288675354435787	2.9510485424535948e-18
GALP	0.21548591768390726	1.5762150934332316e-53	0.09889743772373516	2.506621691045449e-12
GHRL	0.48928408772479975	7.072822818466629e-299	0.2546194439672645	1.0386370692207684e-74
GHSR	0.3620636106113513	1.7200871233275764e-154	0.15135125858571513	5.74244674063395e-27
KISS1	0.5201599344638173	0	0.4073026150617357	7.721050029204697e-199
KISS1R	0.3628199116281712	3.5544034696356687e-155	0.18550921773304352	6.85348315858466e-40
POMC	0.3867946276330255	7.2787723702299e-178	0.1993689638945548	6.342737454556044e-46
MC1R	0.5319778013741927	0	0.36459199569461564	8.689003489383768e-157
MC2R	0.35444425113594524	1.0751281815363333e-147	0.15699221827570548	6.499149280364976e-29
MC3R	0.5042845559407323	2.4733e-320	0.3468852978517374	3.8960937441616166e-141
MC4R	0.41275270194041647	1.1488257873017501e-204	0.18001531623952902	1.2589068762947295e-37
MC5R	0.33855566684910476	4.085662110092167e-134	0.1582678040435867	2.304344772551097e-29
NMU	0.4383570564870696	1.554453309393258e-233	0.3634204332377178	1.013230155883665e-155
NMUR1	0.3822759864080555	1.932669480811509e-173	0.20229879518559135	2.932552205551285e-47
NMUR2	0.3405613731476739	8.717995814247473e-136	0.12052158107380936	1.2923880832371642e-17
NPFFR1	0.34679661104641757	4.639993306500359e-141	0.17531747325569952	9.530059925014892e-36
NPFFR2	0.31506020174289195	1.8870742804763926e-115	0.12484947441308855	8.475866234587152e-19
NPY	0.30067737482876794	7.899015793539173e-105	0.1911346774163843	2.771988867785737e-42
NPY1R	0.5483595760567063	0	0.3912310916561215	2.8186558349120094e-182
NPY2R	0.37926143247221544	1.5810358338668921e-170	0.20885137804730441	2.5436268136891824e-50
NPY5R	0.35226662089242744	8.701743962615313e-146	0.15417501289832208	6.223540186072594e-28
GPR83	0.3254937786416795	1.5556417222281043e-123	0.13327543083805443	3.1900946207958403e-21
PPY	0.3274966414884019	4.0088704439408986e-125	0.15329468166430504	1.2499068618787064e-27
PYY	0.3681479524034178	4.717427715392723e-160	0.1855037525924467	6.889685194695762e-40
NPB	0.3924804553593585	1.5675914971577092e-183	0.18847141495535558	3.847999224121165e-41
NPBWR1	0.382337110738761	1.6856895740984027e-173	0.16376492583778923	2.3915833089879854e-31
NPW	0.6339343687357588	0	0.4499786966100287	1.751698999179736e-247
NTS	0.3832001484906457	2.4378690304971557e-174	0.11914298316104933	3.0163767447492234e-17
NTSR1	0.2653769802032195	3.1448361264661167e-81	0.1111027288467678	3.4824135340180353e-15
NTSR2	0.3036590715443592	5.55370536822225e-107	0.18490824383137194	1.2220425778995182e-39
PDYN	0.3686416239419671	1.6485789610998256e-160	0.1628479436812774	5.182107364087095e-31
OPRD1	0.5867658721330902	0	0.4196841764516237	3.0948876478886055e-212
OPRK1	0.34616956035529123	1.5935741616157029e-140	0.1224798077272694	3.812669305138808e-18
OPRL1	0.41166906898560557	1.6887807304351503e-203	0.1902906196614632	6.40778928566266e-42
OPRM1	0.3797965337173412	4.832291253096772e-171	0.14299446986478193	3.2190049054845688e-24
PENK	0.6829733168542533	0	0.5746921434995453	0
HCRTR1	0.2991757478117367	9.380884630242962e-104	0.05258809170199677	0.00020143880764119762
HCRTR2	0.37341514271383813	5.761670629174162e-165	0.19106232894778236	2.9788719653022363e-42
OXT	0.46027675871172413	2.643790254386611e-260	0.16401203977061005	1.9402193018243176e-31
OXTR	0.6602026271403021	0	0.5201089089043651	0
SST	0.3653029475913704	1.947364861257258e-157	0.13805797366699732	1.1384993173398695e-22
SSTR1	0.4029420161291617	2.9680876668927567e-194	0.19074251278132082	4.093427794911694e-42
SSTR2	0.41487826604811195	5.727524294598231e-207	0.18519413044936842	9.283435094729693e-40
SSTR3	0.3358500391821456	7.007594166990687e-132	0.12598942684882533	4.0694940108418777e-19
SSTR4	0.3936725430446246	9.83712560503626e-185	0.18059647448132687	7.309614565976708e-38
SSTR5	0.354360300029242	1.274388796304497e-147	0.14782782376773795	8.660170211747455e-26
CORT	0.24945935185016907	1.0838271357236154e-71	0.1246251943663117	9.784352425714148e-19
TAC1	0.6710780200594542	0	0.24183920674494047	2.320284155674736e-67
TACR1	0.49359800876358295	6.143360069605488e-305	0.22110976369573154	2.4708020633756756e-56
TAC4	0.500251503656163	1.852501312e-314	0.27147200404654126	4.644191619383821e-85
TACR2	0.3610206211596323	1.5026926325365043e-153	0.25987772216525085	7.386351481218281e-78
TACR3	0.3428681200838835	1.0078884960718819e-137	0.1595431360642255	8.101275962815441e-30
UTS2	0.40141022153655637	1.166267925616279e-192	0.15139486455024997	5.5505214666377265e-27
AVP	0.3312727690829026	3.7544079381220275e-128	0.15742592830436475	4.572681159491894e-29
AVPR2	0.4880771657698646	3.3871738910033404e-297	0.15743643294389015	4.533852660708919e-29
AVPR1A	0.6853019187250503	0	0.3707467814323441	1.824038709091163e-162
AVPR1B	0.3800586250353001	2.7018268228698903e-171	0.18799350525494593	6.14380616353456e-41
PRLH	0.33403024176602913	2.166453045146146e-130	0.17448327308337902	2.0291147122933947e-35
PRLHR	0.3440432997950207	1.0238795807569493e-138	0.1990075869899975	9.236261752216877e-46
PRSS3	0.32142584616915426	2.410527077467246e-120	0.15936644161052918	9.368686781330506e-30
F2R	0.7632229260777211	0	0.5704032798628772	0
CTSG	0.6332100900378095	0	0.21146690726476447	1.42504399113776e-51
F2	0.3340105315239527	2.248195677707477e-130	0.15737765594906283	4.7553944038876413e-29
PLG	0.2445105846088772	7.320232451236761e-69	0.021854810012239365	0.12260545212595997
F2RL3	0.40438305643159833	9.224230447157967e-196	0.20079494053211025	1.4292826340440305e-46
GZMA	0.7243042268495405	0	0.5615587006537519	0
PRSS1	0.35749943872003187	2.132359149424078e-150	0.2673817956329393	1.7726152379789153e-82
F2RL1	0.47669315250682726	1.1240789700588992e-281	0.29562225078044446	3.089391133263442e-101
F2RL2	0.7981473082690462	0	0.6495966765019363	0
PARD3	0.8846843759432983	0	0.7870509199139517	0
PMCH	0.3600213433103084	1.1897003615969974e-152	0.18904970197357385	2.1808200495367815e-41
MCHR1	0.35998546122942887	1.2812779955120813e-152	0.1476738632949646	9.735732222461992e-26
PROK1	0.352558517939491	4.838451359230736e-146	0.18817689013055877	5.134862995460951e-41
PROKR1	0.46705701231263913	5.456419773534604e-269	0.34937540073890616	2.8171236564857885e-143
PROK2	0.3706107963376745	2.4424823605666685e-162	0.21501878732447752	2.673275789139268e-53
ADCYAP1	0.5719674810997666	0	0.2909853970524178	5.265667727170135e-98
ADCYAP1R1	0.5646236995448947	0	0.2549157349692926	6.934584756635489e-75
VIP	0.3527063328694866	3.593547941301229e-146	0.15826002142476947	2.319029811831805e-29
VIPR1	0.7486279866206449	0	0.6274708697612	0
VIPR2	0.5431115800260047	0	0.28905821717392344	1.1138515108859793e-96
NPPA	0.3618508385624477	2.678353144556762e-154	0.1535634077923116	1.0107034526714397e-27
NPR1	0.6927357507005449	0	0.303029997144321	1.5883088163649735e-106
NPPB	0.28996500181411383	2.657665138018625e-97	0.13737231490212354	1.8494392385415842e-22
NPPC	0.4011941374658913	1.9544622731306377e-192	0.20530283340921485	1.19298240454383e-48
NPR2	0.6961305423419286	0	0.41487144213706045	5.8261937845228766e-207
KIT	0.726258025055212	0	0.4325728361779704	8.577952771811199e-227
GCG	0.3878574901629455	6.475189111155355e-179	0.2177703350217933	1.1690189960113779e-54
GIPR	0.566341740784132	0	0.45143315848367616	2.879291578064959e-249
GIP	0.27242139624339035	1.1513300192697472e-85	0.025669404592345013	0.06975582485971345
FSHB	0.37272309437987794	2.5782774746806097e-164	0.13845704113146556	8.574419962732416e-23
FSHR	0.35875959595758233	1.6047903801906356e-151	0.19277454219292212	5.380898426074793e-43
CGA	0.3979031714150591	4.847153685775762e-189	0.20252455728361612	2.309426982505289e-47
LHB	0.22897839345445684	2.1649697441046792e-60	0.12306634327242544	2.6348823649187375e-18
LHCGR	0.3920645286513715	4.107492995978512e-183	0.2045146465629255	2.777373105202876e-48
TSHB	0.28162060396292	1.1614591927991584e-91	0.13718280939985547	2.1139166925314265e-22
TSHR	0.45510283114193895	8.29808240907644e-254	0.23255309907616226	2.757427848114076e-62
BDNF	0.44010042158155116	1.3606150613842085e-235	0.13074670993809318	1.770936061456244e-20
NTRK2	0.7896385546164895	0	0.6436217953021104	0
NTRK1	0.5427486688125378	0	0.15184774935724013	3.897144571906436e-27
FLT3	0.6799451690629883	0	0.5252239714407294	0
HGF	0.6730196788877052	0	0.3151097131550148	1.7305605962369199e-115
MET	0.685975483885874	0	0.4388092737993347	4.55978734951512e-234
NTF3	0.4007919615611637	5.104092826425803e-192	0.20492025237570222	1.798720915525206e-48
NTRK3	0.4300016348106368	7.732583604178995e-224	0.2567683167808595	5.4802667777176506e-76
SEMA3A	0.4316255939270998	1.0592051578288274e-225	0.1869716363319231	1.6637499665807687e-40
NRP1	0.7728747677620924	0	0.663084384819101	0
PLXNA1	0.8055486808406749	0	0.6802126027356454	0
PLXNA2	0.5852569732871703	0	0.3498992761855768	9.929529444260069e-144
PLXNA3	0.8620818498508885	0	0.7591855329953732	0
PLXNA4	0.667032693053995	0	0.3326060507353593	3.12561526656704e-129
SEMA3B	0.7961707081967667	0	0.6671354837325723	0
SEMA3C	0.8959951720418748	0	0.8240142461938378	0
SEMA3D	0.48453134595743225	2.6753901114980963e-292	0.12151934010746354	6.955613611348931e-18
NRP2	0.7381171721783165	0	0.46594542939361044	1.4938350170617393e-267
SEMA3F	0.8652182850256692	0	0.7917617603139737	0
SEMA3G	0.6467334192675283	0	0.2632247747265106	6.705379737406312e-80
PLXND1	0.7860347821692487	0	0.7120429881871512	0
SEMA3E	0.6941327336928447	0	0.5988546007565883	0
ADM	0.7057547057828828	0	0.3194772980269294	7.812564978477709e-119
CALCR	0.3928092656089625	7.312808601517114e-184	0.1133856195439888	9.352208886421656e-16
CALCRL	0.7743847533159267	0	0.5643531078153227	0
MAS1	0.2581269290318983	8.40847067127578e-77	0.08436868570101955	2.370414411475442e-09
ANXA1	0.808257025515905	0	0.7614049191818846	0
FPR2	0.3791367394835936	2.0833501958092117e-170	0.17532533410214765	9.462262841784169e-36
FPR1	0.6381730910528464	0	0.3813380814638963	1.5692907997995322e-172
APELA	0.4750366310400437	1.822630007165846e-279	0.19898481184232375	9.457409963415377e-46
CALCA	0.38262078383291676	8.93374068018819e-174	0.21439833785558476	5.38190487345612e-53
CALCB	0.3792898016782381	1.4848196598503439e-170	0.19476184363545884	7.234058253054432e-44
CRH	0.40626289363186274	9.707127904204259e-198	0.19547965597208106	3.485451194037518e-44
CRHR1	0.4874452726412357	2.551850554460136e-296	0.13546552063864123	7.037143581783146e-22
CRHR2	0.2702291537422088	2.858645294958903e-84	0.08774083536941124	5.309446035885431e-10
ENHO	0.40866073521197327	2.79043836221058e-200	0.24498150978983618	3.9628039165320587e-69
GPR19	0.3940931407809135	3.693664315843655e-185	0.1935070905523492	2.5747050453253584e-43
GAS6	0.7698054237115242	0	0.662062935797222	0
AXL	0.7942361845396435	0	0.625252540192062	0
MERTK	0.6936008879847939	0	0.42540829317906675	1.269880355043901e-218
TYRO3	0.5242211741737732	0	0.2462955585734128	7.100166103574313e-70
GCGR	0.2729575790403024	5.224407857258382e-86	0.1178192836617678	6.744124410680935e-17
GLP1R	0.46258061759220653	3.1120325420114425e-263	0.32028360842560966	1.8579640992774108e-119
GLP2R	0.2870081584115907	2.7882497515048604e-95	0.09009226827520905	1.808696783200477e-10
GHRH	0.34970740811419887	1.4551047556080024e-143	0.15056387234966173	1.059058826731713e-26
GNRH1	0.5129697593086462	0	0.3078752401116446	4.535995751745859e-110
GNRHR	0.3493356057842373	3.049104428322508e-143	0.20482760050367183	1.9865384820485473e-48
GRN	0.8578102929663003	0	0.8261373675802463	0
SORT1	0.8520476000405541	0	0.7564752455057911	0
GUCA2A	0.3382762228980247	6.96736017382806e-134	0.14578322306274316	4.0576889996736173e-25
GUCY2C	0.348951108599549	6.545788047167069e-143	0.1888126590593442	2.752997485038308e-41
GUCA2B	0.33584920188752604	7.01870366163533e-132	0.10978964091863011	7.329205001200329e-15
IAPP	0.3205173435870393	1.2242254057749355e-119	0.16628784409358094	2.7835442961753614e-32
INSL3	0.427174532026959	1.2820086632653435e-220	0.22087220805013819	3.2577045348511687e-56
RXFP2	0.3448677709390694	2.046011766956883e-139	0.15049923041446175	1.1134735768732863e-26
RXFP1	0.42892350197836027	1.3175107086635121e-222	0.13662450930565778	3.1306008551882862e-22
RXFP4	0.3631621074353504	1.7390783805856993e-155	0.15212775165059989	3.1300593051439514e-27
RXFP3	0.3568187260872117	8.582246458787479e-150	0.194827826873551	6.765240551157942e-44
INSL5	0.34562282352234674	4.662187996680041e-140	0.1627625235845312	5.5678745105908465e-31
LEP	0.5724753260887514	0	0.28296993012152893	1.465483998116726e-92
LEPR	0.7301572873529792	0	0.365175937937292	2.5445085566224116e-157
LGALS9	0.7798294540843579	0	0.5889497354672775	0
NPS	0.35446495300376824	1.0309743211012063e-147	0.16961767460525157	1.545061923324839e-33
NPSR1	0.3446485516769152	3.1409658106337965e-139	0.19795107890731753	2.7596733244656575e-45
NPVF	0.4104345551660811	3.5659256350414595e-202	0.1490775128934072	3.3329500301120446e-26
OSTN	0.34388077871810974	1.4055753834191678e-138	0.10889226659848236	1.2126118385426356e-14
NPR3	0.5352949565349205	0	0.3394095788960063	7.969497848984814e-135
PROS1	0.6628763855907245	0	0.33894441511886964	1.942612511106697e-134
PSAP	0.787825831915044	0	0.7528707931664032	0
GPR37L1	0.33627871471275006	3.112185777573876e-132	0.1520628046349352	3.2934347833993946e-27
GPR37	0.470888058518229	5.520430494993657e-274	0.3556023251391755	1.0245841284950614e-148
PTH	0.3267555256868747	1.5572503455581574e-124	0.17682075618706106	2.418151844742509e-36
PTH1R	0.5758545550996964	0	0.23475706057483642	1.802975154692232e-63
PTH2R	0.5713615663760296	0	0.1575732008431346	4.05718802280567e-29
PTH2	0.39494911407635513	5.00924796934529e-186	0.08963706151174558	2.2327519798065063e-10
PTHLH	0.7294371794566564	0	0.558028470468306	0
QRFP	0.35794871272526857	8.490118162203477e-151	0.19954851292509462	5.260941515690813e-46
QRFPR	0.36151924015399783	5.3369823084646545e-154	0.2347886525843405	1.7334870965319614e-63
RARRES2	0.6970006631312556	0	0.49084197742757824	4.6853393171247095e-301
GPR1	0.45109130122306973	7.575639725754618e-249	0.15467645996568088	4.175762425660832e-28
CMKLR1	0.7225263325151424	0	0.3803196478272894	1.5134225345179536e-171
RLN1	0.4034855757222279	8.029852661807085e-195	0.20919795443148087	1.7400981564317744e-50
RLN3	0.36037277043274424	5.751700639667614e-153	0.12494121589170162	7.991865711037638e-19
SCGB3A2	0.36116525619736095	1.1131262295131994e-153	0.17568530101838947	6.821085843052929e-36
MARCO	0.6788914757384139	0	0.39350309596365074	1.4590803680055847e-184
SCT	0.36143354148023854	6.377086797074008e-154	0.20001710566236677	3.2265688033898793e-46
SCTR	0.33114631161686425	4.749617745789032e-128	0.10132712687494722	7.185536831585413e-13
SLURP1	0.31986891638451886	3.8911742716384815e-119	0.17337845126369605	5.488610717750755e-35
CHRNB1	0.5583213308049919	0	0.28597254285581997	1.4039776385304613e-94
CHRNB2	0.37332042138353083	7.074824493689097e-165	0.20673037033474573	2.558925358888861e-49
CHRNB3	0.36207649552800386	1.6745552989614212e-154	0.157572247044918	4.060333619143036e-29
CHRNB4	0.3776814066857055	5.1683051963887856e-169	0.18148298519778647	3.178312250846593e-38
CHRNA1	0.44010052772310504	1.3602214489642045e-235	0.2219146517830274	9.659447260154965e-57
CHRNA2	0.4175743756720163	6.510463264003906e-210	0.17620218040798002	4.2580957822587484e-36
CHRNA3	0.39523291309312913	2.5794224471803812e-186	0.183968325503564	3.007399786898374e-39
CHRNA4	0.3732946965321645	7.48043679272889e-165	0.20183539479195725	4.784055199254923e-47
CHRNA5	0.5376202359217426	0	0.4067591077600938	2.9031965495763145e-198
CHRNA6	0.3627035017007298	4.531997174852563e-155	0.22041591925501686	5.535400108711902e-56
CHRNA9	0.35067826117147227	2.0985256717964951e-144	0.14209948052220936	6.203112564513607e-24
CHRNA10	0.4444203205130842	9.602356169711114e-241	0.2695015122981773	8.247069903207006e-84
CHRND	0.3436933214122696	2.025212396475474e-138	0.18771667276018633	8.05180610350784e-41
CHRNE	0.8184638500892734	0	0.09164003461669745	8.769369487051818e-11
CHRNG	0.35306188697961877	1.7559113511961464e-146	0.1735178948931937	4.842585491615856e-35
CHRNA7	0.3231572882879155	1.07223578017332e-121	0.17367141905527528	4.218397347027474e-35
SLURP2	0.4055996287955209	4.857252191998953e-197	0.14495298345518814	7.549396555493593e-25
BTLA	0.32709455744278687	8.374611034162533e-125	0.2118920040634948	8.88808851252215e-52
TRH	0.6819758644023126	0	0.24815338291570915	6.135730699376978e-71
TRHR	0.3456219404273767	4.670270820271572e-140	0.17868352613133603	4.345250552530263e-37
UCN	0.6144736750017677	0	0.4844166518389762	3.844520098845387e-292
UCN2	0.3894795078289275	1.585315867091184e-180	0.24727156092253183	1.9666770140568015e-70
UCN3	0.3446733420504695	2.9923983732642e-139	0.15941786419616394	8.98080227763438e-30
UTS2B	0.3843599300922579	1.7967916382506453e-175	0.14555553480495986	4.8126162145890795e-25
BAG6	0.8940944505809167	0	0.8295089044901067	0
HAVCR2	0.7428851633232286	0	0.5176096157382415	0
COL1A1	0.7986138200187611	0	0.789156068449061	0
COL1A2	0.813730005835072	0	0.8067927807756157	0
COL2A1	0.2753493380848978	1.5058318957053597e-87	0.18662444400264194	2.3308624734459115e-40
COL4A1	0.7578550250284891	0	0.6921237301495234	0
COL4A2	0.7584020894459712	0	0.662120058056612	0
COL4A3	0.4929597808133398	4.904877253860555e-304	0.3063347463596515	6.178199987354565e-109
COL4A4	0.579173650655575	0	0.41638212791610785	1.3151320443998007e-208
COL4A5	0.7962273043009807	0	0.6945301149657449	0
COL4A6	0.5040872634400007	4.813e-320	0.336590998661047	1.7215416392048625e-132
COL6A1	0.802616935129649	0	0.8020560368006584	0
COL6A2	0.8119192848933023	0	0.8164488109946048	0
COL6A3	0.8147832582250492	0	0.8001327621740094	0
COL6A5	0.3482901129821232	2.4280604365779044e-142	0.18922903501131105	1.8280103375033322e-41
COL6A6	0.6643995436051517	0	0.4024261407349668	1.024113930603622e-193
COL9A1	0.28124659223637627	2.0573621619268996e-91	0.11920664626277011	2.901220485094406e-17
COL9A2	0.5241553994943148	0	0.3759732382941135	2.1934307893387112e-167
COL9A3	0.5273022218089058	0	0.38253282899276264	1.087825172290921e-173
ITGA2	0.8543299997936893	0	0.7383173015213909	0
FN1	0.8248986700502084	0	0.8064538639888839	0
ITGA3	0.9091427378445052	0	0.8414575955086907	0
LAMA1	0.6003422188645524	0	0.3684828213217015	2.3124556183500235e-160
LAMA2	0.7836007522501672	0	0.626791140890983	0
LAMA3	0.7348591292071505	0	0.5386884255153589	0
LAMA4	0.6839593528189674	0	0.4926736853696606	1.2429150974677835e-303
LAMA5	0.918616192254783	0	0.8664777610081321	0
LAMB1	0.7962409162137216	0	0.7217022570571306	0
LAMB2	0.8320686825788945	0	0.7665682690122457	0
LAMB3	0.8194010318245983	0	0.7204651613975526	0
LAMC1	0.7711491724490374	0	0.6911137582151898	0
LAMC2	0.8053660685381737	0	0.7244093988677885	0
LAMC3	0.5921127854068766	0	0.3370929454143986	6.636921782451333e-133
CHAD	0.8727155770703703	0	0.7713871864247568	0
RELN	0.6860493566767156	0	0.4619419654273823	2.0290769985337855e-262
THBS1	0.7318157139133685	0	0.6634990694615539	0
THBS2	0.7323705639821081	0	0.6987236630183267	0
THBS3	0.7425808970151138	0	0.5475523348562961	0
THBS4	0.6380030177036132	0	0.5506422692960248	0
COMP	0.7418979271730195	0	0.6740505309125653	0
ITGA7	0.6752982559646105	0	0.2714851682435509	4.5554164304051676e-85
VTN	0.26165604937363746	6.12634484282513e-79	0.1417732073244944	7.870680262710358e-24
TNC	0.7839850496180758	0	0.7203767562757663	0
TNR	0.4744349867161976	1.148993950323357e-278	0.37845939211647645	9.305184191392773e-170
TNN	0.8340741321282209	0	0.7580972863603719	0
TNXB	0.6544105095942865	0	0.6095716971513445	0
ITGA10	0.4612318508386868	1.6241660350547556e-261	0.24275741773259185	7.107056787893141e-68
ITGA11	0.7798317550172138	0	0.6605158425281304	0
DSPP	0.3470103430757664	3.045006421628851e-141	0.18266795179596168	1.0370644065402963e-38
ITGB7	0.7684408902245894	0	0.6180127312765143	0
VWF	0.7304789081719218	0	0.4743353592821185	1.558022603078073e-278
IBSP	0.3427550983596006	1.255170365162025e-137	0.16669649860779368	1.958378719397664e-32
DMP1	0.3165646804004395	1.3488941738618115e-116	0.18123907622259405	3.998511501735895e-38
ITGB8	0.8283016983867619	0	0.7411330558473965	0
SV2A	0.4870316973648679	9.547015727652157e-296	0.21861815569170534	4.41785287254776e-55
SV2B	0.3261034644924284	5.122886968225843e-124	0.16721308532518028	1.25402074888928e-32
SV2C	0.21926056761111076	2.1076375241942068e-55	0.03829815694718493	0.006805057336329825
CD36	0.5711809451582293	0	0.4590884850514041	8.399422156841239e-259
GP6	0.3926325961773357	1.1016839669234e-183	0.2489459532151867	2.145215726027152e-71
CD47	0.8532398342709961	0	0.8013547106719981	0
AGRN	0.9169785561997452	0	0.8594460087397362	0
DAG1	0.8800382618965059	0	0.7965502467036218	0
HSPG2	0.7976924194094491	0	0.6429622547953514	0
ADGRE5	0.8016247059235433	0	0.6359313993685309	0
CD55	0.7968197484830364	0	0.6589241119362257	0
ALCAM	0.9272982456196833	0	0.86488623365225	0
CD6	0.8054500602540302	0	0.65372409574259	0
APP	0.8906724518749646	0	0.8481221863736597	0
CADM1	0.6821166134743892	0	0.5018987697796291	7.5490503e-317
CADM3	0.6473164346732889	0	0.39300274012320047	4.6672082773358046e-184
CD22	0.6695282990511593	0	0.46633578233760636	4.6788727638460995e-268
PTPRC	0.8089614507625944	0	0.6702424829533716	0
CD226	0.688028314989324	0	0.5554867363874629	0
NECTIN2	0.8897415686024016	0	0.8040820835403173	0
PVR	0.7472622111300011	0	0.6189583746012142	0
CD34	0.7456378927464689	0	0.49277672433063446	8.893035144510904e-304
SELP	0.7013348230619496	0	0.35741326270251383	2.5439040842846306e-150
ENTPD1	0.7959466460069446	0	0.626483099511786	0
ADORA1	0.5870759962051664	0	0.3705733288774098	2.647016741471411e-162
ADORA2A	0.5463695436450067	0	0.35831427389118087	4.008762753143387e-151
ADORA2B	0.4892106544162116	8.954009576879787e-299	0.337866156953721	1.5233283390301432e-133
TMIGD3	0.43846131370105645	1.1717978038210942e-233	0.2553253517447117	3.9636249715634343e-75
CD40	0.752182664772739	0	0.5700001143918376	0
MRC1	0.7172607969590459	0	0.5122494107402988	0
CD46	0.9266692892416474	0	0.8633805278596303	0
JAG1	0.8501453936471692	0	0.7249647853227327	0
CD48	0.8524419574920278	0	0.7159266988338195	0
CD80	0.595340099994198	0	0.4288755324148209	1.4943084955819844e-222
CD274	0.5784029811663572	0	0.3571276272996349	4.5641440065179106e-150
CD28	0.7773689766840299	0	0.5789281491570604	0
CTLA4	0.5946744108546298	0	0.4255896548168643	7.931784072106238e-219
CD86	0.6831065366755684	0	0.4687748252916364	3.1996056889993443e-271
CD96	0.8266135493711813	0	0.6821765785970364	0
NECTIN1	0.8418186303766584	0	0.7406559146079489	0
CD99	0.770930532984239	0	0.7311496249233167	0
PILRA	0.6349291123988984	0	0.34742019287847725	1.3564537266812117e-141
CD99L2	0.7322547053775751	0	0.5389778275504561	0
CDH15	0.5699079813039194	0	0.013050691445672268	0.3565843763616795
CDH4	0.4197504782307977	2.6144119260864816e-212	0.1926679818586951	5.9884479446592715e-43
CDH2	0.920471531237781	0	0.8991264231601044	0
CDH1	0.9184320784668754	0	0.8327869656248309	0
KLRG1	0.658732029506087	0	0.4723448820988392	6.69534096630364e-276
CD1D	0.6026723220622126	0	0.39181872614173985	7.253107849635121e-183
CEACAM5	0.8570605533652054	0	0.8018372897397857	0
CD209	0.6564280980448906	0	0.4456530422562571	3.152459166267818e-242
CEACAM1	0.5877584483803191	0	0.4677718631169616	6.452277390170532e-270
CD8A	0.6833291603340055	0	0.5085343515440066	0
SELE	0.6840186480134124	0	0.36310134512332165	1.9745669181325502e-155
CLDN11	0.6734171298292895	0	0.4535022601123956	8.056322571619363e-252
CLEC2D	0.848050687411534	0	0.753852958665068	0
KLRB1	0.7824258235436659	0	0.637057652048667	0
CLEC2A	0.38913892740233985	3.46072019508132e-180	0.17683288956138588	2.3914123890387258e-36
CLEC2B	0.7782429591793916	0	0.6139329646066283	0
CLEC2L	0.2747481466732902	3.6846760532376984e-87	0.0847147311363575	2.0383479595723866e-09
CLEC1B	0.2390169444154775	8.537582693710343e-66	0.11614276226322079	1.844576618255136e-16
NFASC	0.5866959387059497	0	0.3919591833001868	5.241295122011921e-183
CNTN1	0.6943138965377451	0	0.4285017317961818	3.983601187227163e-222
CNTNAP1	0.6105297191087633	0	0.2909101740214419	5.934459978735086e-98
CNTN2	0.7117780471929114	0	0.02493137693739409	0.07818150038078822
CNTNAP2	0.7505286185465525	0	0.6842003318798955	0
L1CAM	0.36874989632435085	1.3087648307300434e-160	0.21791471682651709	9.907833326628833e-55
NRCAM	0.5107427949644259	0	0.37376821121920495	2.6786691938077547e-165
CSPG4	0.7728069822320376	0	0.6020076279268325	0
DSC1	0.3549002829292497	4.265317244752268e-148	0.17195726128679362	1.954939865550974e-34
DSG1	0.3283425865387467	8.478259314327359e-126	0.1854698952889447	7.118236943508631e-40
DSG2	0.8910414081922242	0	0.8045657571957534	0
DSC2	0.863488595281005	0	0.7753956171923995	0
DSC3	0.8258305758502922	0	0.7470606460600153	0
EPGN	0.3989832546167551	3.764271609110054e-190	0.20327528311398002	1.0414474982116154e-47
EFNA1	0.9117972765819423	0	0.8494726762675447	0
EPHA1	0.7191970547692265	0	0.5825299275282689	0
EPHA2	0.6240893761605146	0	0.3518883733165251	1.8599878447486455e-145
EPHA3	0.37946264685029696	1.0126959413267217e-170	0.17697569017674236	2.0979421462334257e-36
EPHA4	0.5316362429828536	0	0.33384393868205653	3.0742367389456556e-130
EPHA5	0.3711809757067561	7.174074476273211e-163	0.17011508562747968	9.980276959780755e-34
EPHA7	0.3848524624816235	5.917719661920339e-176	0.19188099204045495	1.3170056130479409e-42
EPHA8	0.41210751656537636	5.69882813028443e-204	0.16177457718427152	1.2738208807405219e-30
EFNA2	0.4777177082570763	4.762841808937351e-283	0.3456187719431736	4.69938672934762e-140
EFNA3	0.6901818641979316	0	0.560818026484363	0
EFNA4	0.7247366355664107	0	0.590312689375466	0
EFNA5	0.8000540362809765	0	0.6680204823480276	0
EPHB2	0.621189219015819	0	0.3047285640751104	9.249770873582569e-108
EFNB1	0.7472682903188423	0	0.5023026624643158	1.9494734e-317
EPHB1	0.43565732796483975	2.2625043437567895e-230	0.22419900267427287	6.583871809661299e-58
EPHB3	0.8071433281038541	0	0.6789999423857727	0
EPHB4	0.8717935899532717	0	0.7970360476175058	0
EFNB2	0.8283904913504956	0	0.736229672843184	0
EFNB3	0.5523818548054742	0	0.2941028432998462	3.5930535514227905e-100
EPHB6	0.5388703959485328	0	0.2998614856873185	3.0358312387806145e-104
ESAM	0.6934253831081875	0	0.4382922809464489	1.8527025203343614e-233
ICAM1	0.7586328023837998	0	0.5765453150230908	0
ITGAL	0.8159323169673756	0	0.6746643104080347	0
ICAM2	0.722661038534179	0	0.46243077986098446	4.833220594941975e-263
SPN	0.7997472248210997	0	0.6400427612454282	0
ICAM5	0.39264457375872397	1.0715058050013113e-183	0.1844104662641926	1.9700490351679614e-39
ICOS	0.6338476381030924	0	0.4637725638391377	9.305015450288469e-265
JAM2	0.7216171357196535	0	0.4341952158403033	1.1367025389993501e-228
JAM3	0.7310259913619193	0	0.43737337264096676	2.22532165195484e-232
F11R	0.9089139556960872	0	0.8319190279250765	0
LCK	0.8061139246939286	0	0.6478545583930806	0
MADCAM1	0.4576142365520613	6.018578004541055e-257	0.19913943220933958	8.053484461075755e-46
CD8B2	0.6002903047516532	0	0.27047800951967627	1.9882137047752402e-84
LILRB1	0.5969397802049028	0	0.37843589583423826	9.800394071111236e-170
LILRB2	0.6495982384181475	0	0.35872626470967295	1.7186964462806387e-151
KIR3DL3	0.3040933108530667	2.684780763386084e-107	0.12382299125516909	1.6316005331427828e-18
KLRC1	0.43497354724670567	1.4163132491818717e-229	0.25329854748777947	6.248834827924791e-74
KLRK1	0.8132361169287754	0	0.6663683028232747	0
ULBP1	0.3533791580218497	9.260420467708604e-147	0.14622102929394115	2.9205079527641947e-25
RAET1E	0.7118084895371924	0	0.09426871736014392	2.4948840366803104e-11
RAET1G	0.3085283472467073	1.4919439846910682e-110	0.08069868481643122	1.132569872459975e-08
MPZ	0.42095221982700615	1.2202603432389944e-213	0.21032352414195865	5.0472516716840196e-51
MPZL1	0.8072351160797518	0	0.6696351520514594	0
NCAM1	0.4256426673436928	6.911985867635394e-219	0.11362087318785856	8.154889496614422e-16
NCAM2	0.48977216654915867	1.4729370767764867e-299	0.3024742820655939	4.009837437372926e-106
NECTIN4	0.842777958217925	0	0.7529137927396404	0
NECTIN3	0.6759368393473992	0	0.36983404469988546	1.2910116065247045e-161
TIGIT	0.6718279056655981	0	0.48919486855232114	9.419598877300683e-299
NEGR1	0.6831106569784516	0	0.4596139620065485	1.8228937269244958e-259
LRRC4C	0.5306756200050642	0	0.3954615187984871	1.5105163146674805e-186
NTNG1	0.4536882908919113	4.739356304716027e-252	0.1646933433000013	1.0881211191713114e-31
LRRC4	0.5564945414934604	0	0.2553481814269241	3.8418477270728744e-75
NTNG2	0.4577197883481735	4.4357510501782186e-257	0.27955766560845896	2.6902971501534316e-90
LRRC4B	0.5412482269778669	0	0.17651268590707853	3.206114437278199e-36
PTPRF	0.928527484332426	0	0.8677549238296505	0
HCST	0.6891443768772887	0	0.5024371678056743	1.2414605e-317
DLK1	0.7212260566840922	0	0.5614740584084215	0
NOTCH1	0.7988135567129986	0	0.6528363124954144	0
NOTCH2	0.8993846552812136	0	0.8487510901593692	0
NOTCH3	0.8283397774702427	0	0.7547670867354838	0
DLL1	0.6568983119362228	0	0.3129756428805296	7.119111751857125e-114
DLL3	0.5000137266083864	4.0892688973e-314	0.36331570058055085	1.2613984336547108e-155
DLL4	0.6165197266950363	0	0.35031312800693465	4.350628089520417e-144
JAG2	0.7273410727638909	0	0.5649489982659333	0
NRXN1	0.5405207995715868	0	0.3497713245449087	1.2812077056108826e-143
NLGN1	0.5939173730938779	0	0.1531503947501783	1.4006921104607649e-27
NLGN2	0.7609604669160801	0	0.5580938469120872	0
NLGN3	0.47720885863279733	2.2925701561915248e-282	0.2888069072275905	1.655370620926287e-96
NRXN2	0.6578890624166236	0	0.3013240366171021	2.7089213394196092e-105
NRXN3	0.4420878163446059	5.93058495194416e-238	0.23487729107458846	1.5524432216592034e-63
OCLN	0.8646922923441274	0	0.7748187253804614	0
PDCD1	0.49855813271413874	5.139088838377e-312	0.3089360140561177	7.442005394027364e-111
PDCD1LG2	0.5145022206465066	0	0.30511262585992444	4.850450731721458e-108
PECAM1	0.7810185509488901	0	0.6237649219885463	0
PTPRM	0.7347086250812015	0	0.4614132442413591	9.551785333062467e-262
GLG1	0.7629049337747686	0	0.5567936879592601	0
SELL	0.8862986922717389	0	0.7715842478696023	0
PODXL	0.7962091341224647	0	0.6658824766428009	0
SELPLG	0.7341848516874092	0	0.5549529895807555	0
SEMA4A	0.6810644723961068	0	0.5031196566090914	1.253543e-318
PLXNB1	0.892042537934207	0	0.8323368513518375	0
PLXNB2	0.8942488558581825	0	0.8349504637009748	0
SEMA4D	0.8010926055434182	0	0.636649771986028	0
SEMA4C	0.8739865386010599	0	0.7941493040253209	0
SEMA4G	0.3853623855454015	1.870271240266485e-176	0.21428957143216698	6.08290042386328e-53
CD72	0.6338692325740387	0	0.4245741052468729	1.1022151068708997e-217
SEMA5A	0.740284667563922	0	0.5316547196355246	0
SEMA5B	0.3162115904893856	2.5089281240568808e-116	0.14530844714378627	5.789792556154039e-25
SEMA6D	0.44912889547990253	1.9137721834588888e-246	0.2712872908971137	6.08797961325485e-85
KDR	0.773219295357488	0	0.6149360314721752	0
TREM2	0.703777446508566	0	0.5230607225787814	0
SEMA6A	0.6372518404171494	0	0.36326467032161336	1.403452439181316e-155
SEMA6B	0.6786146486234139	0	0.34946126132772026	2.374875568560175e-143
SEMA7A	0.6064107603719046	0	0.4100818294369796	8.50377905173835e-202
PLXNC1	0.782780647110818	0	0.6264848434571901	0
SIGLEC1	0.7309687019663822	0	0.3841056704619253	3.1854630191487767e-175
THY1	0.7848751293556016	0	0.7217264170767193	0
VCAM1	0.7794779614277076	0	0.655659789386591	0
VSIR	0.7834830873788399	0	0.5917796100971462	0
IGSF11	0.37342978153633577	5.581684723977956e-165	0.2305873423043016	3.0659416600134238e-61
PRAMEF8	0.33351217884703954	5.7296576951657206e-130	0.7316201428738809	0
HMGCL	0.8033549406624929	0	0.5209758875711643	0
EPHA10	0.600785821402046	0	0.597306675260634	0
ZFP69B	0.6310266831555651	0	0.8330382814110298	0
CCDC30	0.5841853171256838	0	0.6532038705421825	0
HPDL	0.38994001224946173	5.508590711617185e-181	0.35319489224503753	1.342928994001564e-146
DUSP27	0.32016037648807616	2.3146926829831132e-119	0.46437372506590646	1.5762228245336078e-265
CHIT1	0.7628171244936774	0	0.7129144353530372	0
FAM71A	0.33216448628827616	7.12990327285452e-129	0.7617054496895409	0
CAPN8	0.8576141519482514	0	0.3736892954112156	3.1790876613450956e-165
ZNF496	0.7620050149914661	0	0.5349351539812965	0
HPCAL1	0.8524041131331298	0	0.6661539216404296	0
FAM49A	0.7244298671539227	0	0.33823312948889483	7.564739085642533e-134
RMDN2	0.6625241597159321	0	0.5991353588029189	0
UXS1	0.7686595179306779	0	0.14634319506250917	2.6639575893857664e-25
GPR39	0.6501178265625611	0	0.5715579867415737	0
ARL5A	0.8124664271776237	0	0.43184674264445067	5.894425761087787e-226
OBSL1	0.7981787177995189	0	0.6409266110312992	0
DGKD	0.8627390110162463	0	0.23001213915415347	6.1772780349255345e-61
VILL	0.7137151194586894	0	0.7987557896184381	0
LTF	0.7911878571477031	0	0.048759031215601184	0.0005685045057380612
POLQ	0.6881123828846102	0	0.6431526633473144	0
CEP70	0.8172093961805555	0	0.626987256850853	0
HTN3	0.2479221950170369	8.330778383801048e-71	0.7511238936733003	0
FDCSP	0.7269551748026611	0	0.1276889592801434	1.3460357805520562e-19
OPRPN	0.5802342132026259	0	0.13127338422419643	1.2426622980536484e-20
PARM1	0.8293363960908582	0	0.6464265895794531	0
MMRN1	0.6341756332294741	0	0.7001938454374462	0
MCTP1	0.7429668483384707	0	0.14992791562643504	1.732121499353578e-26
SLC4A9	0.30382824684660603	4.1846940437004617e-107	0.08704211950899411	7.272883827029768e-10
SPINK5	0.3462029420145395	1.4923700903479257e-140	0.24606500377827795	9.607492445202279e-70
MRNIP	0.8340540091759677	0	0.69890216786485	0
GTF2H4	0.7732194389193513	0	0.48474617251689095	1.3561446887105617e-292
FHL5	0.6245497525160011	0	0.8233589553201642	0
DCBLD1	0.6419907034606342	0	0.4653091912834249	9.877188007819883e-267
THEMIS	0.7484606710865591	0	0.5050693042839414	1.74e-321
L3MBTL3	0.6854293972094242	0	0.5769485387674009	0
TAX1BP1	0.8862034904225755	0	0.6282460255052387	0
GRM8	0.36604159843128625	4.100808304118574e-158	0.7894255143742434	0
LONRF1	0.7634352225898249	0	0.7112344137756426	0
FOXH1	0.34381289627889644	1.6043728250878582e-138	0.4788393099549722	1.477457444205363e-284
CDC26	0.7886786443923	0	0.4274228339362982	6.704242279067631e-221
DAB2IP	0.7765870693529173	0	0.7817645783948994	0
TOR4A	0.5691591726826624	0	0.7611591605203751	0
NET1	0.8979757321134241	0	0.33861004475651424	3.6823636107145705e-134
NSUN6	0.7768171031800002	0	0.6904818138452329	0
TIMM23	0.9019783439994546	0	0.5518687956931129	0
H2AFY2	0.8524912333348373	0	0.47216156458795655	1.1679030372677047e-275
GLUD1	0.9035475954005385	0	0.6398101385436126	0
DPCD	0.8838809748933962	0	0.1753127209230034	9.571280976099828e-36
HMX3	0.37251784230632656	4.018242034671327e-164	0.6102997504315859	0
CYP2E1	0.6454202233108701	0	0.7134422044626103	0
SWAP70	0.8088265672716723	0	0.12870360191655678	6.904026169012017e-20
SCGB1D2	0.4980492521234975	2.7694327287134e-311	0.5763206029085275	0
SCGB2A2	0.7795707827824532	0	0.4461448943460189	8.034028201225647e-243
BRMS1	0.8528669255553987	0	0.71699371436984	0
USP35	0.6238595308298447	0	0.4898008944575898	1.3428965811692355e-299
MMP7	0.7326437066777043	0	0.5444419778667168	0
MMP3	0.5877869726657268	0	0.7976165086618686	0
MMP12	0.6809565636433978	0	0.5541994616872432	0
BBS10	0.6883206163509885	0	0.45646924111175724	1.637224223454581e-255
SLC41A2	0.7547235550581104	0	0.6670541155595427	0
CEBPE	0.4031297922005273	1.889980065487699e-194	0.18318000029495463	6.376621434096917e-39
REC8	0.6349264322267987	0	0.3259670670702499	6.569490350951975e-124
RIPK3	0.6890227795897307	0	0.775302689696447	0
IGHD	0.40360126811459984	6.077506278172776e-195	0.1639127700300539	2.1103658223222074e-31
IGHM	0.3943176839989093	2.1882188472668238e-185	0.15719929263992005	5.495552211647198e-29
ADAL	0.7020293749981498	0	0.6969910242435398	0
CDR2	0.7927205907842596	0	0.6248414106116629	0
DHX38	0.8265182489085219	0	0.4882131923398083	2.191805841257514e-297
GABARAPL2	0.7981689226636034	0	0.0503170832823729	0.00037587130824736677
MON1B	0.8595854517714878	0	0.21849911708769806	5.0658954211988946e-55
PLEKHM1	0.589543294739556	0	0.6996196193477676	0
TMEM94	0.7793366808227737	0	0.569439381419384	0
MEX3C	0.8567787826591542	0	0.6680410763199357	0
HSPA12B	0.7122292745897387	0	0.7660279201099447	0
ID1	0.7379911742279622	0	0.8143026082591923	0
PIGU	0.8120859442773645	0	0.5708946118970067	0
PARD6B	0.6810680003013954	0	0.3268600769582945	1.2862312766598649e-124
CYP24A1	0.9012925829365268	0	0.11841220503723454	4.708530077711529e-17
PAXBP1	0.8740387584705991	0	0.7600123007488837	0
CLIC6	0.41432624829983256	2.2776399965614817e-206	0.5607909893150937	0
IGLC1	0.45547025750927395	2.892707750415977e-254	0.485968657322542	2.81259405374032e-294
IGLC7	0.3606000398422672	3.593000385702872e-153	0.24265594866269122	8.101793397458485e-68
HMOX1	0.5842487019133618	0	0.19298186617920482	4.369025807522307e-43
RAC2	0.8277998472244482	0	0.8373750346371422	0
ATXN10	0.7865580691734204	0	0.7600790297909852	0
GTSE1	0.6708770012471064	0	0.5087510470337363	0
TBC1D22A	0.7605587707179085	0	0.31033091335873564	6.8310720996554125e-112
MAPK11	0.6771697112767788	0	0.6766310715811661	0
ODF3B	0.7700390773946042	0	0.5710320145828064	0
AMMECR1	0.7684720463866718	0	0.0064460666863771126	0.6488706739368124
SEPTIN6	0.830233166432176	0	0.8587656606703713	0
HSFX3	0.46100410155968763	3.1615193035331514e-261	0.20321652517191796	1.1085554998208565e-47

## Sheet: Fig 3H_BRCAcor
Cell type						Xenium gene
	cell_type	Method	PCC				cell_type	Method	PCC
0	B Cells	FienST	0.8063215464986349			0	ADGRE5	FienST	0.4590690609052222
1	CD4+ T Cells	FienST	0.7702899739463382			1	ADIPOQ	FienST	0.44033859476308485
2	CD8+ T Cells	FienST	0.6755364322597123			2	AVPR1A	FienST	0.7708758825305957
3	DCIS 1	FienST	0.9467622750745394			3	CCL20	FienST	0.22448913987610633
4	DCIS 2	FienST	0.9109547654040799			4	CCL5	FienST	0.5962353191737126
5	Endothelial	FienST	0.8294950848868929			5	CCL8	FienST	0.02528095314830155
6	IRF7+ DCs	FienST	0.6308969215966186			6	CCR7	FienST	0.5565205221976224
7	Invasive Tumor	FienST	0.9478327234705471			7	CD27	FienST	0.6393972022286722
8	LAMP3+ DCs	FienST	0.7035248057285586			8	CD274	FienST	0.6379247688712206
9	Macrophages 1	FienST	0.7179680373320867			9	CD4	FienST	0.671193841023218
10	Macrophages 2	FienST	0.6979381182389391			10	CD80	FienST	0.36605893384535326
11	Mast Cells	FienST	0.5683107459995024			11	CD86	FienST	0.5868451474358436
12	Myoepi ACTA2+	FienST	0.7511757823022165			12	CD8A	FienST	0.6260458120367444
13	Myoepi KRT15+	FienST	0.6778655753028132			13	CDH1	FienST	0.9254829462292425
14	Perivascular-Like	FienST	0.7255649498141282			14	CLIC6	FienST	0.35509183168602376
15	Prolif Invasive Tumor	FienST	0.865196805306276			15	CSF3	FienST	-0.0550865
16	Stromal	FienST	0.9404943508848271			16	CTLA4	FienST	0.5940571308702741
17	Stromal & T Cell Hybrid	FienST	0.7927266751956779			17	CTSG	FienST	0.9399153665097185
18	T Cell & Tumor Hybrid	FienST	0.7372812302906043			18	CX3CR1	FienST	0.3979089128047877
19	B Cells	iStar	0.715153992490047			19	CXCL12	FienST	0.8161807794511247
20	CD4+ T Cells	iStar	0.8446708267015374			20	CXCL16	FienST	0.3330428195519631
21	CD8+ T Cells	iStar	0.6290233004136799			21	CXCL5	FienST	0.3854421434311683
22	DCIS 1	iStar	0.9362974294022672			22	CXCR4	FienST	0.8686934953291868
23	DCIS 2	iStar	0.9239671444195864			23	DSC2	FienST	0.7830626158001069
24	Endothelial	iStar	0.6471030460269128			24	EDN1	FienST	0.727965446911191
25	IRF7+ DCs	iStar	0.5514055872686154			25	EDNRB	FienST	0.4378917866708947
26	Invasive Tumor	iStar	0.938428561627949			26	EGFR	FienST	0.653540559461269
27	LAMP3+ DCs	iStar	0.6942870213289285			27	ERBB2	FienST	0.9048892092437997
28	Macrophages 1	iStar	0.6439370013487732			28	FAM49A	FienST	0.6862378082496092
29	Macrophages 2	iStar	0.6168215631556954			29	GZMA	FienST	0.5394255818594926
30	Mast Cells	iStar	0.4793677104961309			30	HAVCR2	FienST	0.316302885545314
31	Myoepi ACTA2+	iStar	0.8393071112126748			31	IGF1	FienST	0.7757907561442294
32	Myoepi KRT15+	iStar	0.7368390860192308			32	IL2RA	FienST	0.3312906455988484
33	Perivascular-Like	iStar	0.5827104425064848			33	IL2RG	FienST	0.833991746311352
34	Prolif Invasive Tumor	iStar	0.9175481254206374			34	IL3RA	FienST	0.4589617141991199
35	Stromal	iStar	0.8504251070790507			35	IL7R	FienST	0.6038942314047191
36	Stromal & T Cell Hybrid	iStar	0.5566422289619003			36	ITGAM	FienST	0.5077958781757241
37	T Cell & Tumor Hybrid	iStar	0.6841331966204075			37	ITGAX	FienST	0.46341361683125143
						38	KDR	FienST	0.6287883116880737
						39	KIT	FienST	0.9041490566236366
						40	KLRB1	FienST	0.611194783893407
						41	KLRC1	FienST	0.47431452608773067
						42	LEP	FienST	-0.214746
						43	LIF	FienST	0.7093446239922027
						44	LTB	FienST	0.751329131213114
						45	MMP12	FienST	0.15905375800548638
						46	MRC1	FienST	0.6773998931467154
						47	NCAM1	FienST	0.44022845228095836
						48	OPRPN	FienST	0.9655828330644901
						49	OXTR	FienST	0.5424831934574571
						50	PDCD1	FienST	0.24110914003497377
						51	PDCD1LG2	FienST	0.48441763756698103
						52	PDGFRA	FienST	0.4487360030508968
						53	PDGFRB	FienST	0.4600035169275766
						54	PECAM1	FienST	0.7513316876005767
						55	POSTN	FienST	0.7942302139801541
						56	PTN	FienST	0.8706202794375054
						57	PTPRC	FienST	0.7430056978236579
						58	SDC4	FienST	0.8393744281267819
						59	SELL	FienST	0.6261694443423171
						60	SSTR2	FienST	0.01930491662334463
						61	TAC1	FienST	0.5250989093526285
						62	TIGIT	FienST	0.3077660473830579
						63	TNFRSF17	FienST	0.5441133837880743
						64	VWF	FienST	0.7904475392574174
						65	ADGRE5	iStar	0.4331951106051271
						66	ADIPOQ	iStar	0.4562842709192368
						67	AVPR1A	iStar	0.5540034005038923
						68	CCL20	iStar	0.024728995615109797
						69	CCL5	iStar	0.3245809937629813
						70	CCL8	iStar	0.1389947521804465
						71	CCR7	iStar	0.7926444990576829
						72	CD27	iStar	0.5994193514137226
						73	CD274	iStar	0.4286564205210582
						74	CD4	iStar	0.4303067481169786
						75	CD80	iStar	0.74336907360381
						76	CD86	iStar	0.5213353817788805
						77	CD8A	iStar	0.2861853506394095
						78	CDH1	iStar	0.9390860784620888
						79	CLIC6	iStar	0.3774208902478385
						80	CSF3	iStar	0.015978490476296677
						81	CTLA4	iStar	0.4316828722348722
						82	CTSG	iStar	0.4163396269971336
						83	CX3CR1	iStar	0.2592548054168539
						84	CXCL12	iStar	0.7159544438247298
						85	CXCL16	iStar	0.18283708653963887
						86	CXCL5	iStar	0.12614958037391555
						87	CXCR4	iStar	0.7168954169951476
						88	DSC2	iStar	0.7152061132221829
						89	EDN1	iStar	0.30376217538044276
						90	EDNRB	iStar	0.4983017568784081
						91	EGFR	iStar	0.8417268229136217
						92	ERBB2	iStar	0.8981685986563381
						93	FAM49A	iStar	0.6947071904707917
						94	GZMA	iStar	0.28033655224708925
						95	HAVCR2	iStar	-0.0363981
						96	IGF1	iStar	0.7350413238294842
						97	IL2RA	iStar	0.20107960016503976
						98	IL2RG	iStar	0.7400400985463012
						99	IL3RA	iStar	0.1391503203354853
						100	IL7R	iStar	0.526146868421535
						101	ITGAM	iStar	0.14480740135522888
						102	ITGAX	iStar	0.20366244919912166
						103	KDR	iStar	0.43923696851517974
						104	KIT	iStar	-0.0259824
						105	KLRB1	iStar	0.4434327074081743
						106	KLRC1	iStar	0.1366576712681387
						107	LEP	iStar	-0.511353
						108	LIF	iStar	-0.18351
						109	LTB	iStar	0.5719215478965223
						110	MMP12	iStar	-0.0868295
						111	MRC1	iStar	0.41387792618491165
						112	NCAM1	iStar	0.12806912873793522
						113	OPRPN	iStar	-0.0379458
						114	OXTR	iStar	0.6299186923840749
						115	PDCD1	iStar	0.0576676354453679
						116	PDCD1LG2	iStar	0.5960130030731311
						117	PDGFRA	iStar	0.4450206500491104
						118	PDGFRB	iStar	0.5272609432779645
						119	PECAM1	iStar	0.5989826404076279
						120	POSTN	iStar	0.548216776045962
						121	PTN	iStar	0.9012839046930767
						122	PTPRC	iStar	0.5071007851860307
						123	SDC4	iStar	0.7984694521529611
						124	SELL	iStar	0.41757610559968406
						125	SSTR2	iStar	0.15310777529142464
						126	TAC1	iStar	0.36019059878664483
						127	TIGIT	iStar	0.34698530719995724
						128	TNFRSF17	iStar	0.5157842323279866
						129	VWF	iStar	0.4466436981316838

## Sheet: Fig 3I_BRCAroi
ROI1	Cell type	Shape
ROI1	DCIS1	polygon_points1 = np.array([[7153.7988057548255, 11291.780890749125, 11444.567921579684, 7293.853584016171], [14977.526715321099, 14659.22040109077, 16887.364600703084, 16938.293610979938]]).T
ROI2	DCIS2	polygon_points2 = np.array([[13107.567467473213, 15334.344811164356, 15356.446819538462, 13201.40836466815, 13205.890527448819], [4527.231645961396, 4565.910160616081, 6654.549951969062, 6730.587870812411, 6735.07003359308]]).T
ROI3	Invasive	polygon_points3 = np.array([[9345.733380213871, 12404.18896320663, 12533.611359814342, 9468.344071736967, 9468.344071736967], [4923.186042375999, 4773.328530514438, 7068.873144030162, 7218.730655891723, 7218.730655891723]]).T
ROI4	Triple-positive receptor ROI	polygon_points4 = np.array([[5939.0512888550375, 8694.69027461145, 8694.69027461145, 5939.05128885503759], [10606.69653598249, 10606.69653598249, 13362.335521738056, 13362.335521738056]]).T

[truncated: 21 more sheets: Fig 3J_BRCApair, Fig 4A_NPCcelltype, Fig 4A_NP  Croitls, Fig 4J_NPCsc, Fig 4L_NPCsubspotPatterns, Fig 4L_NPCscPatterns, Fig 5A_HCCroi, Fig 5E_HCCpair, Fig S3A_CRCpcc, Fig S3B_CRCssim, Fig S3E_CRCroi, Fig S5A_CRC16um, Fig S6A_BRCA, Fig S7D_NPCsubspot, Fig S8D_NPCpcc, Fig S8E_NPCpcc, Fig S8F_NPCssim, Fig S8G_NPCssim, Fig S9CD LRTFTG, Fig S10C_NPCscROI …]
